# Supplementary material for: YTHDF2 Regulates Maternal Transcriptome Degradation and Embryo Development in Goat
Source: Front Cell Dev Biol. 2020 Sep 29;8:580367. doi: 10.3389/fcell.2020.580367 (PMC7552740; doi:10.3389/fcell.2020.580367)
Supplement: Supplementary Table S3 — FPKM of DEGs during goat MZT. [file Table_2.XLSX]

## Sheet: Maternal genes
symbol	MII_1	MII_2	MII_3	IVF4C_1	IVF4C_2	IVF4C_3	IVF8C_1	IVF8C_2	IVF8C_3
TLL2	0	5.35881	66.6091	1.12229	0	1.07259	5.83256	18.2842	25.963
LOC102181202	0	2.67941	29.1985	0	0	0	59.9921	10.2848	10.5775
KLKB1	0	4.46568	5.47472	0	0	0	9.99868	20.5697	17.3087
WDR86	1.09708	29.4735	6.38718	0	0	0	0.833223	22.8552	0
VWA5A	1.09708	12.5039	255.487	3.36686	6.42667	0	21.6638	3.42828	0
RAB31	1.09708	10.7176	18.2491	0	0	0	0.833223	5.7138	0
LOC102187039	1.09708	28.5803	12.7744	0	0	3.21776	0	14.8559	26.9246
USHBP1	2.19417	4.46568	18.2491	0	0	0	0	0	7.69274
TNS1	2.19417	3.57254	35.5857	1.12229	0.918096	0	41.6612	0	21.155
RFX4	2.19417	8.93136	12.7744	0	0	0	3.33289	9.14209	0
ODF1	2.19417	26.7941	0.912454	0	0	0	0.833223	0	0
LOC102190997	2.19417	18.7558	4.56227	0	0	0	0.833223	0	0
LOC102186227	2.19417	25.9009	3.64981	1.12229	0	0	0	0	0
IBSP	2.19417	8.03822	20.9864	0	0	0	0	0	0
ADGRF4	2.19417	5.35881	13.6868	0	0	0	0	1.14276	1.92318
TKFC	3.29125	19.649	2.73736	0	0.918096	0	33.3289	14.8559	0
SPTSSB	3.29125	2.67941	6.38718	0	0	0	2.49967	39.9966	0
OSMR	3.29125	26.7941	38.3231	7.856	4.59048	0	14.1648	7.99933	52.8876
LOC106503512	3.29125	8.93136	12.7744	0	0	0	13.3316	0	0
KIF19	3.29125	1.78627	6.38718	0	0	0	9.16546	2.28552	3.84637
FAM188B	3.29125	4.46568	16.4242	0	0	0	0.833223	9.14209	9.61592
FAM170A	3.29125	5.35881	13.6868	0	0	0	13.3316	0	0
DLGAP3	3.29125	14.2902	9.12454	0	2.75429	0	142.481	12.5704	8.65433
CENPB	3.29125	11.6108	36.4981	1.12229	0.918096	1.07259	2.49967	0	0
AHNAK	3.29125	16.0764	83.0333	3.36686	8.26286	0	0	0	0
RBP1	4.38834	16.9696	453.49	5.61143	2.75429	4.29035	4.16612	5.7138	5.76955
MX1	4.38834	10.7176	105.845	4.48914	2.75429	1.07259	49.1602	5.7138	0
MFGE8	4.38834	12.5039	135.043	4.48914	5.50858	15.0162	97.4871	6.85657	26.9246
MARVELD3	4.38834	8.93136	12.7744	1.12229	0.918096	0	4.99934	4.57104	10.5775
LOC102190811	4.38834	2.67941	1.82491	0	0	0	44.1608	19.4269	24.0398
LOC102180154	4.38834	62.5195	2.73736	0	0	0	0	0	0
ERAS	4.38834	13.397	5.47472	0	0.918096	0	4.99934	1.14276	3.84637
EFNA2	4.38834	24.1147	18.2491	2.24457	0	0	15.8312	2.28552	2.88478
BTLA	4.38834	8.93136	3.64981	0	0	0	19.9974	45.7104	0
ADCY8	4.38834	12.5039	6.38718	0	0	0	0	0	0.961592
ADAMTSL3	4.38834	3.57254	14.5993	0	0	0	0	2.28552	0
TRAPPC6A	5.48542	25.0078	10.9494	1.12229	1.83619	0	0	0	2.88478
TPCN2	5.48542	8.03822	23.7238	1.12229	0.918096	0	1.66645	0	0
TMCO5A	5.48542	1.78627	7.29963	0	0	0	3.33289	0	36.5405
SLC30A3	5.48542	8.03822	10.037	0	1.83619	0	21.6638	4.57104	2.88478
NETO1	5.48542	13.397	12.7744	0	0	0	4.16612	35.4256	0
LOC108638618	5.48542	18.7558	8.21208	0	0.918096	2.14518	0	1.14276	1.92318
LOC102190323	5.48542	9.82449	4.56227	0	0	0	2.49967	0	0.961592
LOC102189680	5.48542	3.57254	10.9494	0	0	0	6.66579	1.14276	0
LOC102186210	5.48542	49.1225	1.82491	1.12229	1.83619	0	0	5.7138	2.88478
LOC102181431	5.48542	13.397	19.1615	0	0	0	0	0	15.3855
LOC102181098	5.48542	5.35881	0	0	0	0	9.99868	37.7111	3.84637
ENTPD1	5.48542	4.46568	28.2861	1.12229	1.83619	1.07259	0	7.99933	1.92318
SNAPC4	6.58251	3.57254	9.12454	0	0	0	81.6559	7.99933	0
PLIN3	6.58251	16.9696	10.9494	1.12229	2.75429	1.07259	44.1608	2.28552	8.65433
MAFF	6.58251	16.9696	12.7744	0	0.918096	1.07259	20.8306	2.28552	1.92318
LOC108634613	6.58251	61.6264	15.5117	0	5.50858	0	3.33289	12.5704	0
LOC102187283	6.58251	15.1833	13.6868	0	0	1.07259	0	0	0
LOC102182474	6.58251	32.1529	4.56227	2.24457	1.83619	2.14518	14.998	27.4263	50.0028
LOC102179862	6.58251	9.82449	23.7238	1.12229	0	1.07259	0	0	0
LOC102178806	6.58251	8.93136	19.1615	0	0	0	0	0	0
LOC102174660	6.58251	0.893136	15.5117	0	0	0	5.83256	2.28552	0
LOC102168512	6.58251	4.46568	14.5993	0	0	0	0.833223	0	0
ERF	6.58251	0.893136	4.56227	0	0	0	14.1648	1.14276	2.88478
PRSS22	7.67959	20.5421	7.29963	1.12229	0.918096	0	4.99934	2.28552	0
MYH11	7.67959	5.35881	18.2491	1.12229	0	3.21776	14.998	2.28552	30.7709
LOC102186721	7.67959	9.82449	9.12454	0	0	0	0	1.14276	0
LOC102171748	7.67959	15.1833	8.21208	1.12229	0	1.07259	10.8319	25.1407	3.84637
KRT38	7.67959	14.2902	11.8619	0	0	0	13.3316	0	0
KIF18B	7.67959	14.2902	5.47472	1.12229	1.83619	2.14518	28.3296	11.4276	6.73115
IL31RA	7.67959	9.82449	1.82491	0	0	0	4.16612	17.1414	35.5789
GNG3	7.67959	34.8323	20.074	0	2.75429	3.21776	51.6599	13.7131	18.2703
FBLN1	7.67959	20.5421	87.5956	1.12229	10.0991	5.36294	9.99868	0	2.88478
DOC2A	7.67959	14.2902	6.38718	0	0	0	0.833223	0	1.92318
ABHD14B	7.67959	8.03822	5.47472	0	0	0	0.833223	2.28552	0
ABCA3	7.67959	4.46568	13.6868	0	0	1.07259	19.1641	1.14276	1.92318
RNF157	8.77668	8.93136	35.5857	2.24457	2.75429	2.14518	48.327	11.4276	0
LOC108636396	8.77668	5.35881	11.8619	0	0	0	0	0	0
LOC108636017	8.77668	2.67941	17.3366	0	0	0	0	0	0
LOC102182405	8.77668	13.397	8.21208	1.12229	0	0	4.99934	6.85657	2.88478
LOC102174357	8.77668	34.8323	11.8619	0	0	0	0	0	0
LOC102173911	8.77668	41.0842	10.9494	0	0	0	0	0	0
LOC102171930	8.77668	24.1147	10.037	0	0	0	0	0	0
LOC102168533	8.77668	110.749	11.8619	6.73371	5.50858	7.50812	4.99934	6.85657	0.961592
KLHL38	8.77668	16.0764	5.47472	0	0.918096	0	0	6.85657	0
GCDH	8.77668	41.9774	3.64981	1.12229	3.67238	2.14518	12.4984	7.99933	1.92318
C3AR1	8.77668	8.93136	0.912454	0	0	0	14.1648	4.57104	0
ZNF775	9.87376	18.7558	0	0	0	0	33.3289	11.4276	6.73115
LOC108638083	9.87376	46.443	12.7744	0	1.83619	7.50812	0.833223	4.57104	2.88478
LOC108637258	9.87376	2.67941	1.82491	0	0	1.07259	67.4911	37.7111	35.5789
LOC108633779	9.87376	7.14508	5.47472	0	0	0	1.66645	2.28552	0.961592
LOC102188382	9.87376	14.2902	7.29963	0	0	0	0	2.28552	0.961592
LOC102186358	9.87376	30.3666	3.64981	0	0	2.14518	0.833223	0	0
LOC102175185	9.87376	8.93136	2.73736	0	0	0	0	5.7138	0.961592
LOC102174336	9.87376	16.0764	13.6868	4.48914	0.918096	2.14518	6.66579	10.2848	15.3855
LOC102173258	9.87376	8.93136	18.2491	0	0	0	0	0	0
KCNK9	9.87376	37.5117	10.9494	0	8.26286	1.07259	2.49967	11.4276	7.69274
IRX5	9.87376	18.7558	30.111	4.48914	2.75429	7.50812	36.6618	27.4263	16.3471
CYSLTR1	9.87376	3.57254	7.29963	0	0	0	0	1.14276	0
AWAT1	9.87376	8.93136	2.73736	0	0	0	0	0	16.3471
VWF	10.9708	31.2597	27.3736	2.24457	2.75429	6.43553	4.16612	1.14276	3.84637
SRRM3	10.9708	30.3666	5.47472	1.12229	1.83619	0	11.6651	0	0
PNLIPRP2	10.9708	16.0764	10.9494	0	0	0	5.83256	0	0
NELL2	10.9708	40.1911	92.1578	0	6.42667	6.43553	2.49967	2.28552	0.961592
LOC108638052	10.9708	16.0764	10.9494	1.12229	1.83619	6.43553	42.4944	19.4269	25.0014
KL	10.9708	2.67941	16.4242	1.12229	0	0	0	0	0.961592
GRAMD2	10.9708	27.6872	1.82491	0	3.67238	0	9.99868	12.5704	0.961592
G0S2	10.9708	6.25195	17.3366	0	0	0	0	0	0
CISD3	10.9708	91.0998	6.38718	4.48914	1.83619	3.21776	4.16612	2.28552	0.961592
ASPRV1	10.9708	4.46568	0	0	0	0	29.1628	38.8539	0
TRIM21	12.0679	0	21.8989	0	0	0	3.33289	22.8552	40.3869
TCF21	12.0679	76.8097	21.8989	17.9566	2.75429	2.14518	37.4951	17.1414	15.3855
S100A5	12.0679	51.8019	0.912454	2.24457	1.83619	1.07259	0	2.28552	4.80796
PTPRU	12.0679	26.7941	20.074	0	6.42667	0	8.33223	14.8559	0.961592
MEP1A	12.0679	4.46568	7.29963	0	0.918096	0	1.66645	0	4.80796
LOC108637177	12.0679	12.5039	9.12454	1.12229	0.918096	2.14518	12.4984	1.14276	1.92318
LOC108633201	12.0679	46.443	10.037	0	0	0	0	2.28552	0
LOC102190345	12.0679	8.93136	5.47472	0	0.918096	0	0	4.57104	0
LOC102182913	12.0679	3.57254	10.9494	0	0.918096	1.07259	24.9967	12.5704	0
LOC102176530	12.0679	8.93136	5.47472	0	0.918096	0	0.833223	0	0
LOC102172558	12.0679	41.9774	10.9494	1.12229	3.67238	0	0	0	0
FGF17	12.0679	6.25195	35.5857	0	1.83619	0	31.6625	0	19.2318
FGD3	12.0679	8.03822	4.56227	0	0	0	6.66579	1.14276	0
BPI	12.0679	21.4353	4.56227	0	3.67238	0	30.8293	59.4236	31.7325
ABHD15	12.0679	163.444	0.912454	16.8343	3.67238	5.36294	2.49967	5.7138	2.88478
UNC5B	13.165	15.1833	24.6363	1.12229	4.59048	1.07259	110.819	29.7118	26.9246
NECAB2	13.165	21.4353	6.38718	1.12229	0	0	15.8312	0	4.80796
LURAP1	13.165	15.1833	17.3366	0	0.918096	0	27.4964	0	25.963
LOC108636999	13.165	19.649	12.7744	0	0	0	0	0	0
LOC102188554	13.165	28.5803	8.21208	0	0	0	1.66645	0	0
LOC102186904	13.165	7.14508	5.47472	0	0	0	1.66645	0	0
LOC102186368	13.165	16.9696	20.9864	0	0	0	0	0	0
LOC102179515	13.165	54.4813	12.7744	2.24457	4.59048	0	0	0	0
LOC102172492	13.165	11.6108	3.64981	0	0	0	0.833223	0	0
LOC102171650	13.165	8.93136	18.2491	1.12229	0	0	0	1.14276	5.76955
LOC102170214	13.165	23.2215	13.6868	0	1.83619	0	0.833223	0	0
KAZALD1	13.165	32.1529	21.8989	1.12229	4.59048	4.29035	9.99868	10.2848	0
IL5	13.165	3.57254	10.037	0	0	0	0.833223	3.42828	0
FN3K	13.165	15.1833	10.037	3.36686	3.67238	0	22.497	25.1407	10.5775
EMP2	13.165	15.1833	28.2861	1.12229	2.75429	0	6.66579	6.85657	0
UCP1	14.2621	12.5039	3.64981	0	0.918096	2.14518	3.33289	1.14276	24.0398
SYCE1L	14.2621	18.7558	1.82491	0	0	0	0	0	0.961592
SHD	14.2621	58.9469	28.2861	6.73371	8.26286	11.7985	29.1628	14.8559	8.65433
LOC108636375	14.2621	24.1147	19.1615	3.36686	6.42667	1.07259	66.6579	43.4249	32.6941
LOC108633215	14.2621	5.35881	46.5351	1.12229	1.83619	0	4.99934	1.14276	4.80796
LOC102186499	14.2621	4.46568	11.8619	0	0	0	0	0	0
LOC102170111	14.2621	79.4891	5.47472	6.73371	0.918096	2.14518	4.16612	1.14276	0
C17H5orf52	14.2621	25.0078	22.8113	3.36686	8.26286	7.50812	25.8299	12.5704	22.1166
ANKRD23	14.2621	17.8627	28.2861	1.12229	2.75429	4.29035	33.3289	4.57104	0.961592
SLC17A2	15.3592	20.5421	12.7744	1.12229	0	1.07259	88.3217	110.848	185.587
RGL3	15.3592	36.6186	2.73736	2.24457	2.75429	2.14518	6.66579	1.14276	5.76955
POU3F1	15.3592	4.46568	2.73736	0	0	0	4.99934	2.28552	2.88478
NHLH2	15.3592	8.93136	10.9494	0	2.75429	1.07259	19.1641	46.8532	6.73115
LOC108638047	15.3592	16.0764	3.64981	0	0	0	0	0	0
LOC108636547	15.3592	21.4353	13.6868	0	0	0	0	0	0
LOC108635183	15.3592	20.5421	2.73736	1.12229	0	0	0.833223	0	0
LOC106501902	15.3592	20.5421	25.5487	0	2.75429	0	0	0	0
LOC102171282	15.3592	22.3284	9.12454	0	0	0	0	0	0
LOC102170672	15.3592	8.93136	6.38718	0	0.918096	0	0	0	0
LOC102169319	15.3592	8.03822	10.9494	0	0	1.07259	2.49967	0	0
GUCA1B	15.3592	22.3284	22.8113	0	4.59048	2.14518	4.16612	1.14276	9.61592
GCSAML	15.3592	9.82449	0	0	0	0	7.49901	26.2835	24.0398
FLT3LG	15.3592	17.8627	7.29963	1.12229	1.83619	4.29035	10.8319	5.7138	4.80796
CLCN2	15.3592	8.93136	27.3736	6.73371	0	0	11.6651	4.57104	50.9644
ZC3HAV1	16.4563	16.9696	44.7102	0	4.59048	0	14.998	26.2835	53.8492
ZBTB7C	16.4563	5.35881	10.037	1.12229	0	0	14.998	3.42828	0
TRIM31	16.4563	3.57254	5.47472	0	0	1.07259	14.1648	3.42828	0
PTGR1	16.4563	21.4353	50.185	2.24457	4.59048	4.29035	131.649	84.5643	153.855
MAPT	16.4563	8.03822	14.5993	1.12229	5.50858	0	32.4957	9.14209	6.73115
LOC108633231	16.4563	167.016	14.5993	15.712	4.59048	17.1614	29.1628	15.9987	53.8492
LOC106503786	16.4563	65.1989	34.6732	4.48914	6.42667	5.36294	0.833223	10.2848	14.4239
LOC102187665	16.4563	51.8019	8.21208	4.48914	0.918096	1.07259	0	0	0
HPCA	16.4563	10.7176	9.12454	1.12229	0	2.14518	2.49967	11.4276	5.76955
ENAM	16.4563	1.78627	3.64981	0	0	0	0	25.1407	0.961592
CISH	16.4563	33.046	72.0838	1.12229	16.5257	1.07259	38.3283	25.1407	0.961592
RGCC	17.5534	18.7558	79.3835	5.61143	11.0172	10.7259	32.4957	15.9987	16.3471
NXPH4	17.5534	41.9774	33.7608	3.36686	9.18096	16.0888	17.4977	14.8559	9.61592
LOC108635222	17.5534	17.8627	1.82491	0	0	0	0	0	0
LOC102181054	17.5534	74.1303	52.0099	6.73371	10.0991	8.58071	1.66645	13.7131	0
LOC102177763	17.5534	25.0078	17.3366	0	0	0	0	26.2835	0
LOC102169497	17.5534	16.0764	12.7744	1.12229	1.83619	2.14518	22.497	18.2842	0.961592
GDF6	17.5534	34.8323	25.5487	0	14.6895	1.07259	61.6585	20.5697	28.8478
CTU2	17.5534	20.5421	37.4106	2.24457	8.26286	4.29035	37.4951	11.4276	1.92318
ALS2CR11	17.5534	33.046	32.8483	0	0.918096	0	16.6645	0	3.84637
YY2	18.6504	45.5499	75.7337	0	0	12.8711	17.4977	6.85657	7.69274
TEX36	18.6504	37.5117	71.1714	0	11.0172	10.7259	2.49967	10.2848	7.69274
PUSL1	18.6504	43.7636	10.037	5.61143	4.59048	2.14518	22.497	3.42828	0.961592
PCSK4	18.6504	2.67941	8.21208	0	0.918096	0	0	0	0
NMB	18.6504	35.7254	292.898	22.4457	25.7067	7.50812	15.8312	6.85657	29.8094
LOC108637636	18.6504	8.03822	15.5117	0	0.918096	0	0	0	0
LOC106501887	18.6504	29.4735	31.0234	2.24457	7.34477	3.21776	12.4984	13.7131	20.1934
LOC102189912	18.6504	19.649	13.6868	0	0	0	0	0	0
LOC102169161	18.6504	22.3284	16.4242	0	0	0	0.833223	0	0
LOC102168432	18.6504	37.5117	26.4612	7.856	1.83619	0	0	0	1.92318
FAM65B	18.6504	1.78627	59.3095	0	2.75429	5.36294	6.66579	0	30.7709
TRIM54	19.7475	79.4891	2.73736	1.12229	0	2.14518	7.49901	0	0
TBC1D9	19.7475	27.6872	21.8989	2.24457	7.34477	1.07259	23.3303	6.85657	0.961592
SYT1	19.7475	33.9392	39.2355	1.12229	2.75429	2.14518	19.1641	29.7118	6.73115
LOC108637248	19.7475	20.5421	26.4612	0	0.918096	4.29035	0	0	0
LOC108635343	19.7475	3.57254	11.8619	0	0.918096	2.14518	7.49901	3.42828	0.961592
LOC108635057	19.7475	56.2675	14.5993	0	0	0	0	0	0
LOC102189862	19.7475	24.1147	32.8483	1.12229	0.918096	0	0	0	0
LOC102176453	19.7475	20.5421	18.2491	0	4.59048	0	2.49967	6.85657	0
LOC102174350	19.7475	33.046	24.6363	1.12229	10.0991	10.7259	89.9881	33.1401	30.7709
LOC102170446	19.7475	0	8.21208	0	0.918096	0	200.807	554.239	242.321
LOC102170239	19.7475	20.5421	5.47472	2.24457	0	1.07259	0	0	0
FBXO16	19.7475	42.8705	14.5993	0	9.18096	5.36294	1.66645	9.14209	18.2703
FAM173A	19.7475	82.1685	45.6227	1.12229	11.9352	3.21776	21.6638	1.14276	12.5007
RUNX1	20.8446	2.67941	24.6363	0	0	0	4.99934	2.28552	0
PTGS1	20.8446	38.4048	43.7978	0	2.75429	1.07259	6.66579	1.14276	0
LOC108636377	20.8446	8.93136	9.12454	0	0	1.07259	0	0	0
LOC108634594	20.8446	15.1833	17.3366	0	0	0	49.9934	15.9987	26.9246
LOC102190834	20.8446	56.2675	15.5117	0	0	1.07259	0	0	0
LOC102187143	20.8446	67.8783	15.5117	5.61143	15.6076	8.58071	10.8319	14.8559	8.65433
LOC102177832	20.8446	37.5117	17.3366	2.24457	3.67238	8.58071	16.6645	23.998	27.8862
LOC102168971	20.8446	8.03822	20.9864	0	0	0	0	0	0
INHBA	20.8446	27.6872	29.1985	0	2.75429	0	9.16546	0	0
FAM212A	20.8446	18.7558	28.2861	0	0.918096	2.14518	14.998	0	1.92318
TMEM158	21.9417	37.5117	47.4476	4.48914	0	1.07259	0.833223	2.28552	0
SSC5D	21.9417	42.8705	34.6732	4.48914	3.67238	13.9436	110.819	9.14209	13.4623
LURAP1L	21.9417	7.14508	4.56227	0	0	0	10.8319	5.7138	9.61592
LOC108634557	21.9417	16.0764	8.21208	2.24457	2.75429	2.14518	5.83256	2.28552	8.65433
LOC102185728	21.9417	1.78627	9.12454	0	0	0	2.49967	67.4229	17.3087
LOC102177672	21.9417	17.8627	77.5586	0	0	9.65329	0	2.28552	17.3087
LOC102176161	21.9417	25.0078	14.5993	0	0.918096	3.21776	4.99934	9.14209	2.88478
LOC102174011	21.9417	24.1147	21.8989	0	9.18096	2.14518	1.66645	2.28552	0.961592
KLHL31	21.9417	0	6.38718	0	0	0	0	5.7138	9.61592
EPOR	21.9417	21.4353	25.5487	1.12229	7.34477	1.07259	64.9914	6.85657	0.961592
CCDC134	21.9417	17.8627	11.8619	0	0.918096	0	1.66645	19.4269	0
CASKIN1	21.9417	27.6872	22.8113	2.24457	5.50858	1.07259	22.497	1.14276	0.961592
BANK1	21.9417	25.0078	20.9864	3.36686	0.918096	10.7259	6.66579	25.1407	4.80796
TCF15	23.0388	13.397	39.2355	4.48914	5.50858	5.36294	38.3283	4.57104	15.3855
LOC108636541	23.0388	31.2597	27.3736	4.48914	3.67238	3.21776	4.16612	5.7138	0.961592
LOC102176514	23.0388	29.4735	11.8619	0	0	1.07259	0	1.14276	0
MIRLET7I	24.1359	2.67941	30.111	1.12229	0.918096	1.07259	33.3289	0	14.4239
LOC108637309	24.1359	32.1529	5.47472	0	2.75429	0	0	0	0.961592
LOC108636610	24.1359	40.1911	14.5993	0	0.918096	0	0	1.14276	0
LOC102177494	24.1359	27.6872	42.8853	0	0	0	0	0	0
JAG2	24.1359	30.3666	39.2355	10.1006	3.67238	6.43553	39.1615	20.5697	1.92318
FAM181B	24.1359	17.8627	34.6732	4.48914	1.83619	2.14518	2.49967	0	0
EXOC3L2	24.1359	33.9392	51.0974	0	2.75429	2.14518	22.497	17.1414	2.88478
DNLZ	24.1359	33.046	33.7608	5.61143	0	2.14518	4.16612	5.7138	0
CXCR5	24.1359	32.1529	38.3231	4.48914	13.7714	0	26.6631	22.8552	47.118
TMEM160	25.233	117.001	14.5993	6.73371	0	2.14518	4.99934	0	11.5391
STS	25.233	50.0156	20.074	8.97828	14.6895	11.7985	19.1641	25.1407	32.6941
MIR877	25.233	16.9696	5.47472	2.24457	3.67238	1.07259	5.83256	1.14276	3.84637
LRRN4CL	25.233	56.2675	25.5487	1.12229	5.50858	1.07259	9.16546	1.14276	3.84637
LOC102177819	25.233	9.82449	4.56227	0	0	0	5.83256	0	0
CXCL9	25.233	27.6872	13.6868	1.12229	6.42667	3.21776	2.49967	0	9.61592
POLR3E	26.33	82.1685	93.0703	7.856	14.6895	21.4518	158.312	55.9953	23.0782
PIF1	26.33	40.1911	45.6227	3.36686	11.0172	13.9436	27.4964	13.7131	1.92318
NCAN	26.33	26.7941	24.6363	0	0	2.14518	20.8306	4.57104	11.5391
LOC102175113	26.33	46.443	39.2355	1.12229	0	0	13.3316	5.7138	27.8862
GPX1	26.33	93.7792	38.3231	11.2229	28.461	19.3066	28.3296	45.7104	28.8478
FBP2	26.33	211.673	18.2491	6.73371	5.50858	7.50812	2.49967	2.28552	0.961592
RAP1GAP2	27.4271	50.9087	23.7238	2.24457	7.34477	1.07259	24.9967	18.2842	40.3869
POMK	27.4271	11.6108	20.074	0	0.918096	1.07259	4.16612	0	2.88478
LOC108635105	27.4271	27.6872	15.5117	0	1.83619	1.07259	0.833223	0	0.961592
LOC102168966	27.4271	15.1833	10.9494	1.12229	0.918096	2.14518	46.6605	27.4263	25.0014
EDA	27.4271	10.7176	34.6732	1.12229	4.59048	2.14518	9.99868	1.14276	0
AES	27.4271	18.7558	5.47472	2.24457	1.83619	1.07259	24.9967	1.14276	0
SLC4A5	28.5242	45.5499	10.037	0	3.67238	4.29035	20.8306	21.7125	0
RAB11FIP1	28.5242	23.2215	52.0099	2.24457	21.1162	4.29035	102.486	65.1374	28.8478
PTK2B	28.5242	38.4048	18.2491	1.12229	0	0	0	0	0
MRPS12	28.5242	43.7636	3.64981	0	2.75429	5.36294	8.33223	10.2848	11.5391
LOC102186518	28.5242	19.649	16.4242	0	1.83619	2.14518	4.16612	2.28552	9.61592
LOC102174292	28.5242	58.9469	14.5993	6.73371	10.0991	3.21776	5.83256	6.85657	8.65433
DHRS3	28.5242	39.298	115.882	19.0789	6.42667	24.6695	5.83256	13.7131	10.5775
C6H4orf48	28.5242	25.0078	10.037	4.48914	1.83619	1.07259	3.33289	0	0
C11H9orf116	28.5242	187.558	8.21208	17.9566	16.5257	17.1614	14.1648	14.8559	11.5391
BCL3	28.5242	14.2902	45.6227	8.97828	11.0172	4.29035	92.4878	9.14209	23.0782
AMIGO3	28.5242	7.14508	1.82491	0	0.918096	0	10.8319	2.28552	6.73115
ZNF385D	29.6213	25.0078	26.4612	3.36686	0.918096	12.8711	6.66579	11.4276	5.76955
TMEM126A	29.6213	292.948	16.4242	37.0354	18.3619	20.3792	13.3316	15.9987	13.4623
SLC50A1	29.6213	23.2215	27.3736	7.856	11.0172	7.50812	18.3309	10.2848	18.2703
PTPA	29.6213	48.2293	38.3231	6.73371	16.5257	10.7259	129.15	11.4276	30.7709
LOC108638478	29.6213	23.2215	18.2491	6.73371	0.918096	1.07259	12.4984	4.57104	0
LOC102190223	29.6213	36.6186	24.6363	0	0	0	0	0	0
CILP	29.6213	41.9774	23.7238	5.61143	6.42667	5.36294	30.8293	1.14276	25.0014
ZNF593	30.7184	191.131	36.4981	8.97828	17.4438	21.4518	3.33289	4.57104	5.76955
SRD5A1	30.7184	12.5039	24.6363	3.36686	3.67238	1.07259	12.4984	10.2848	0.961592
PTPRF	30.7184	51.8019	44.7102	8.97828	4.59048	9.65329	72.4904	1.14276	3.84637
OPA3	30.7184	50.9087	30.111	8.97828	12.8533	9.65329	51.6599	5.7138	8.65433
LY6E	30.7184	36.6186	38.3231	3.36686	9.18096	10.7259	42.4944	10.2848	14.4239
LOC106501757	30.7184	15.1833	12.7744	2.24457	0	3.21776	72.4904	70.8512	3.84637
LOC102190045	30.7184	144.688	31.9359	4.48914	4.59048	2.14518	3.33289	28.569	1.92318
LOC102180176	30.7184	59.8401	41.9729	0	2.75429	0	0	0	0
LOC102170877	30.7184	24.1147	5.47472	0	0	2.14518	0	7.99933	1.92318
KCNK1	30.7184	60.7332	67.5216	6.73371	12.8533	6.43553	0	14.8559	11.5391
THEM5	31.8155	84.8479	29.1985	0	14.6895	4.29035	9.99868	6.85657	0
RBM19	31.8155	27.6872	72.9963	5.61143	16.5257	22.5244	13.3316	45.7104	46.1564
MTMR11	31.8155	44.6568	46.5351	8.97828	12.8533	26.8147	136.649	77.7077	69.2346
LOC108638200	31.8155	45.5499	27.3736	5.61143	7.34477	9.65329	12.4984	4.57104	11.5391
LOC108635215	31.8155	67.8783	16.4242	1.12229	0	6.43553	0.833223	0	0
LOC108633917	31.8155	53.5881	25.5487	0	2.75429	1.07259	0.833223	0	0
LOC102184711	31.8155	6.25195	13.6868	3.36686	2.75429	0	0	0	0.961592
GLRX2	31.8155	66.9852	15.5117	2.24457	6.42667	7.50812	5.83256	17.1414	8.65433
CUNH7orf50	31.8155	188.452	72.9963	32.5463	33.9696	37.5406	48.327	15.9987	53.8492
ARSK	31.8155	51.8019	52.0099	3.36686	25.7067	12.8711	17.4977	21.7125	12.5007
SERPINB12	32.9125	23.2215	46.5351	4.48914	4.59048	12.8711	23.3303	29.7118	17.3087
PCSK6	32.9125	69.6646	69.3465	6.73371	25.7067	8.58071	20.8306	6.85657	18.2703
LOC108633259	32.9125	31.2597	20.074	2.24457	4.59048	0	0	2.28552	6.73115
LOC102176897	32.9125	13.397	30.111	0	0.918096	11.7985	3.33289	14.8559	24.0398
LOC102175901	32.9125	22.3284	62.9593	1.12229	0	0	0	0	0
ELOVL3	32.9125	33.9392	41.0604	5.61143	11.9352	4.29035	42.4944	18.2842	28.8478
RTN4R	34.0096	29.4735	174.279	6.73371	0.918096	3.21776	26.6631	3.42828	4.80796
PCED1B	34.0096	41.0842	42.8853	2.24457	15.6076	3.21776	100.82	29.7118	20.1934
LOC102176799	34.0096	37.5117	33.7608	1.12229	3.67238	0	4.99934	0	0.961592
IPCEF1	34.0096	23.2215	7.29963	0	0.918096	0	31.6625	9.14209	50.0028
GPR173	34.0096	8.93136	28.2861	0	3.67238	0	0.833223	0	41.3485
GFRA2	34.0096	39.298	77.5586	17.9566	11.9352	6.43553	29.1628	14.8559	14.4239
FER1L6	34.0096	49.1225	50.185	0	0.918096	8.58071	4.16612	14.8559	0
COL11A2	34.0096	63.4126	52.9223	5.61143	21.1162	12.8711	24.1635	4.57104	6.73115
ANKRD13B	34.0096	27.6872	12.7744	4.48914	6.42667	6.43553	9.16546	6.85657	18.2703
ZNF285	35.1067	20.5421	10.9494	3.36686	3.67238	4.29035	2.49967	14.8559	2.88478
TMEM199	35.1067	81.2753	32.8483	5.61143	27.5429	8.58071	4.99934	5.7138	6.73115
RHCG	35.1067	57.1607	46.5351	0	0.918096	1.07259	3.33289	69.7084	41.3485
LRP10	35.1067	29.4735	22.8113	1.12229	11.0172	5.36294	52.4931	2.28552	32.6941
LOC108638013	35.1067	25.0078	14.5993	4.48914	0.918096	3.21776	4.16612	10.2848	6.73115
LOC102175526	35.1067	50.9087	49.2725	1.12229	6.42667	16.0888	4.99934	20.5697	9.61592
LOC102173790	35.1067	10.7176	10.9494	0	0	4.29035	0	0	0
KRT36	35.1067	38.4048	33.7608	10.1006	8.26286	15.0162	2.49967	10.2848	6.73115
CMC4	35.1067	100.924	25.5487	29.1794	10.0991	10.7259	14.1648	13.7131	12.5007
THAP8	36.2038	53.5881	40.148	4.48914	5.50858	5.36294	24.9967	11.4276	2.88478
MDGA1	36.2038	26.7941	40.148	10.1006	14.6895	3.21776	25.8299	11.4276	33.6557
MAP7D1	36.2038	50.9087	68.434	12.3451	26.6248	9.65329	106.653	19.4269	76.9274
LOC108637516	36.2038	53.5881	21.8989	4.48914	8.26286	7.50812	4.99934	11.4276	7.69274
LOC106502722	36.2038	46.443	52.9223	0	2.75429	0	10.8319	2.28552	0
LAMC2	36.2038	76.8097	50.185	15.712	28.461	10.7259	24.9967	89.1354	22.1166
TICAM1	37.3009	43.7636	17.3366	13.4674	2.75429	3.21776	23.3303	11.4276	11.5391
RFX1	37.3009	38.4048	6.38718	2.24457	4.59048	1.07259	3.33289	7.99933	4.80796
MIR92B	37.3009	47.3362	15.5117	1.12229	0	2.14518	0	0	0
LOC108638585	37.3009	27.6872	83.0333	5.61143	4.59048	6.43553	4.16612	3.42828	3.84637
LOC102174777	37.3009	21.4353	41.0604	0	0	0	0	0	0
IKZF4	37.3009	41.9774	90.3329	5.61143	16.5257	8.58071	65.8246	4.57104	63.4651
FLRT1	37.3009	27.6872	37.4106	2.24457	4.59048	4.29035	23.3303	2.28552	3.84637
CPT2	37.3009	23.2215	59.3095	4.48914	18.3619	4.29035	4.99934	10.2848	0
UPK3A	38.398	23.2215	52.9223	1.12229	4.59048	9.65329	4.16612	11.4276	10.5775
SELP	38.398	30.3666	15.5117	3.36686	6.42667	3.21776	2.49967	12.5704	20.1934
NR2F1	38.398	16.9696	26.4612	2.24457	1.83619	5.36294	24.9967	5.7138	12.5007
LOC108638215	38.398	25.9009	11.8619	0	2.75429	3.21776	5.83256	1.14276	1.92318
LOC106503969	38.398	51.8019	28.2861	1.12229	3.67238	4.29035	8.33223	13.7131	0.961592
LOC102171966	38.398	21.4353	35.5857	0	2.75429	0	0.833223	0	0.961592
ALB	38.398	155.406	31.9359	0	11.9352	12.8711	3.33289	33.1401	25.963
VTCN1	39.4951	53.5881	34.6732	1.12229	12.8533	15.0162	19.1641	26.2835	11.5391
NAT14	39.4951	23.2215	31.9359	2.24457	1.83619	5.36294	39.1615	2.28552	0
LOC102187058	39.4951	52.695	4.56227	0	0	0	0	0	0
LOC102176871	39.4951	54.4813	24.6363	2.24457	8.26286	2.14518	9.16546	1.14276	3.84637
LOC102176283	39.4951	157.192	34.6732	3.36686	1.83619	6.43553	9.16546	53.7098	0
LOC102172043	39.4951	55.3744	10.037	0	0	0	0	0	0
CLDN23	39.4951	79.4891	88.508	31.424	19.28	20.3792	23.3303	37.7111	34.6173
B9D1	39.4951	65.1989	21.8989	8.97828	2.75429	5.36294	24.1635	12.5704	3.84637
ZNF575	40.5921	70.5577	62.9593	15.712	16.5257	6.43553	74.9901	17.1414	4.80796
MUM1L1	40.5921	30.3666	62.9593	13.4674	15.6076	18.234	23.3303	93.7064	31.7325
LOC108635083	40.5921	36.6186	12.7744	4.48914	8.26286	3.21776	15.8312	12.5704	4.80796
LOC108634774	40.5921	41.9774	22.8113	0	0	0	0	1.14276	0
CLUL1	40.5921	41.9774	48.36	19.0789	14.6895	12.8711	29.996	89.1354	102.89
CDHR4	40.5921	9.82449	42.8853	7.856	6.42667	3.21776	15.8312	22.8552	0
CCDC57	40.5921	56.2675	54.7472	4.48914	14.6895	11.7985	107.486	19.4269	14.4239
VRK3	41.6892	63.4126	46.5351	7.856	10.0991	7.50812	23.3303	9.14209	26.9246
TMEM129	41.6892	43.7636	104.02	10.1006	8.26286	3.21776	73.3237	4.57104	15.3855
NRG2	41.6892	29.4735	31.9359	12.3451	1.83619	4.29035	47.4937	3.42828	1.92318
LOC102178104	41.6892	40.1911	18.2491	0	11.0172	1.07259	11.6651	10.2848	9.61592
LOC102169313	41.6892	28.5803	65.6967	6.73371	5.50858	13.9436	1.66645	20.5697	4.80796
LOC102168362	41.6892	56.2675	22.8113	1.12229	0	2.14518	0	0	0
LENG1	41.6892	87.5273	24.6363	0	10.0991	10.7259	72.4904	44.5677	31.7325
ALS2CR12	41.6892	37.5117	28.2861	10.1006	11.9352	3.21776	21.6638	51.4242	6.73115
TTC24	42.7863	52.695	16.4242	0	5.50858	0	23.3303	12.5704	1.92318
PRRT4	42.7863	42.8705	78.471	12.3451	19.28	10.7259	75.8233	19.4269	5.76955
PDZRN4	42.7863	26.7941	36.4981	2.24457	0.918096	2.14518	21.6638	13.7131	0
LOC108634306	42.7863	43.7636	52.9223	0	12.8533	16.0888	19.1641	20.5697	36.5405
LOC106502790	42.7863	217.032	101.282	26.9349	67.9391	37.5406	160.812	277.691	202.896
LOC102176390	42.7863	32.1529	48.36	0	0.918096	1.07259	0	0	0
LOC102171676	42.7863	22.3284	13.6868	2.24457	6.42667	8.58071	27.4964	51.4242	16.3471
LARS2	42.7863	33.9392	36.4981	2.24457	11.9352	9.65329	5.83256	13.7131	0.961592
FXYD4	42.7863	50.9087	54.7472	19.0789	8.26286	3.21776	15.8312	4.57104	5.76955
BLOC1S1	42.7863	250.971	30.111	16.8343	12.8533	10.7259	4.99934	29.7118	12.5007
PEX6	43.8834	54.4813	13.6868	3.36686	11.0172	8.58071	5.83256	2.28552	5.76955
LOC102182592	43.8834	101.817	52.9223	19.0789	24.7886	8.58071	2.49967	9.14209	1.92318
HAS1	43.8834	22.3284	22.8113	0	0.918096	3.21776	4.99934	0	4.80796
FAM129B	43.8834	23.2215	29.1985	11.2229	2.75429	1.07259	17.4977	2.28552	2.88478
RIPPLY2	44.9805	40.1911	114.969	6.73371	0	4.29035	2.49967	10.2848	10.5775
MOGS	44.9805	55.3744	60.2219	0	8.26286	11.7985	46.6605	41.1394	0
LOC102184218	44.9805	26.7941	64.7842	2.24457	1.83619	3.21776	4.16612	6.85657	0
LOC102182333	44.9805	90.2067	31.9359	11.2229	14.6895	30.0325	7.49901	22.8552	7.69274
KRT10	44.9805	37.5117	28.2861	0	3.67238	10.7259	7.49901	23.998	47.118
DNAJB13	44.9805	66.092	20.9864	12.3451	6.42667	16.0888	11.6651	23.998	23.0782
ABCC10	44.9805	41.0842	29.1985	15.712	9.18096	2.14518	49.9934	2.28552	7.69274
NTN1	46.0776	25.9009	7.29963	8.97828	0.918096	5.36294	3.33289	6.85657	1.92318
LOC102190239	46.0776	70.5577	67.5216	4.48914	3.67238	0	0	0	0
LOC102177244	46.0776	63.4126	26.4612	17.9566	0.918096	7.50812	4.99934	12.5704	0.961592
CELF4	46.0776	21.4353	67.5216	0	0.918096	7.50812	10.8319	10.2848	16.3471
WHRN	47.1747	16.0764	47.4476	12.3451	3.67238	0	30.8293	0	38.4637
NEURL4	47.1747	42.8705	16.4242	2.24457	4.59048	12.8711	30.8293	12.5704	23.0782
MRPL41	47.1747	291.162	57.4846	38.1577	25.7067	19.3066	39.9947	9.14209	7.69274
LGR5	47.1747	29.4735	97.6325	1.12229	19.28	13.9436	40.8279	15.9987	52.8876
KRI1	47.1747	61.6264	41.9729	2.24457	15.6076	12.8711	42.4944	6.85657	17.3087
GML	47.1747	210.78	52.0099	37.0354	10.0991	31.1051	1.66645	7.99933	31.7325
ZNF146	48.2717	169.696	23.7238	12.3451	11.0172	18.234	5.83256	49.1387	4.80796
LOC102170832	48.2717	251.864	20.074	23.568	30.2972	41.8309	23.3303	25.1407	10.5775
GLTSCR2	48.2717	59.8401	92.1578	13.4674	7.34477	32.1776	29.996	4.57104	6.73115
CAPZB	48.2717	29.4735	22.8113	5.61143	11.0172	11.7985	24.1635	21.7125	10.5775
ARL8A	48.2717	43.7636	31.0234	17.9566	1.83619	10.7259	11.6651	15.9987	1.92318
SERPINI1	49.3688	75.9165	52.9223	16.8343	6.42667	1.07259	25.8299	54.8525	1.92318
PAFAH1B3	49.3688	145.581	60.2219	26.9349	30.2972	23.5969	16.6645	9.14209	2.88478
HOXB3	49.3688	30.3666	21.8989	11.2229	4.59048	18.234	50.8266	21.7125	40.3869
FSCB	49.3688	31.2597	41.9729	1.12229	10.0991	3.21776	19.1641	1.14276	4.80796
DPCR1	49.3688	16.9696	30.111	2.24457	0	2.14518	29.996	43.4249	11.5391
WDR54	50.4659	109.856	21.8989	23.568	18.3619	13.9436	29.1628	12.5704	8.65433
MRPS7	50.4659	75.9165	28.2861	21.3234	12.8533	24.6695	28.3296	26.2835	20.1934
LOC102187148	50.4659	70.5577	41.9729	22.4457	16.5257	22.5244	4.99934	17.1414	26.9246
LOC102182291	50.4659	45.5499	78.471	11.2229	14.6895	5.36294	77.4898	31.9973	66.3499
TGFBR2	51.563	18.7558	18.2491	3.36686	20.1981	4.29035	60.8253	59.4236	43.2716
SYT17	51.563	53.5881	101.282	4.48914	33.0515	33.2502	14.998	18.2842	39.4253
PSMG4	51.563	241.147	88.508	46.0137	58.7581	35.3954	63.325	30.8545	22.1166
LOC108636232	51.563	63.4126	62.0469	0	5.50858	3.21776	14.1648	21.7125	15.3855
LOC102180583	51.563	82.1685	43.7978	32.5463	11.0172	6.43553	372.451	293.69	171.163
CHCHD6	51.563	182.2	80.2959	12.3451	31.2153	19.3066	22.497	10.2848	3.84637
C10H15orf65	51.563	46.443	58.397	1.12229	11.0172	4.29035	8.33223	35.4256	7.69274
LOC108637684	52.6601	54.4813	59.3095	0	1.83619	0	0	1.14276	0
LOC108635614	52.6601	5.35881	24.6363	1.12229	1.83619	0	85.822	0	22.1166
LOC102184211	53.7572	43.7636	110.407	6.73371	42.2324	18.234	50.8266	228.552	152.893
LOC102183865	53.7572	50.0156	28.2861	0	0.918096	0	0	0	0
GABARAPL1	53.7572	72.344	40.148	6.73371	13.7714	18.234	5.83256	7.99933	2.88478
C16H1orf53	53.7572	25.0078	52.0099	12.3451	8.26286	12.8711	8.33223	15.9987	6.73115
C15H11orf42	53.7572	17.8627	32.8483	3.36686	0.918096	1.07259	0.833223	6.85657	0
ADAMTS4	53.7572	45.5499	63.8718	5.61143	9.18096	2.14518	105.819	13.7131	23.0782
SLC39A11	54.8542	43.7636	26.4612	13.4674	13.7714	20.3792	17.4977	7.99933	8.65433
SIK1	54.8542	42.8705	25.5487	16.8343	16.5257	6.43553	44.1608	29.7118	22.1166
LOC108634576	54.8542	58.9469	52.0099	2.24457	9.18096	3.21776	14.998	93.7064	73.081
LOC102181105	54.8542	50.0156	25.5487	3.36686	1.83619	4.29035	0	1.14276	0
GRIN2D	54.8542	17.8627	21.8989	2.24457	0.918096	2.14518	34.9954	3.42828	10.5775
STEAP1	55.9513	80.3822	72.0838	16.8343	11.9352	39.6858	14.1648	45.7104	34.6173
CNTNAP5	55.9513	67.8783	74.8212	19.0789	17.4438	28.9599	65.8246	81.136	78.8506
LOC108637488	57.0484	45.5499	95.8076	17.9566	11.0172	34.3228	21.6638	60.5663	67.3115
LOC108635065	57.0484	30.3666	21.8989	0	0	0	89.1549	87.9926	132.7
LOC102180996	57.0484	93.7792	11.8619	0	0	0	3.33289	0	0
C7H19orf43	57.0484	93.7792	20.074	6.73371	4.59048	5.36294	5.83256	2.28552	6.73115
SRA1	58.1455	115.214	43.7978	26.9349	23.8705	9.65329	14.1648	18.2842	0
MAPK15	58.1455	58.0538	145.08	16.8343	6.42667	4.29035	16.6645	4.57104	14.4239
LOC108637962	58.1455	51.8019	20.074	3.36686	15.6076	9.65329	11.6651	3.42828	7.69274
LOC102188417	58.1455	52.695	25.5487	16.8343	1.83619	1.07259	0.833223	5.7138	0
LOC102183898	58.1455	142.009	39.2355	2.24457	5.50858	2.14518	11.6651	55.9953	21.155
LOC102181939	58.1455	113.428	57.4846	31.424	14.6895	31.1051	9.99868	17.1414	6.73115
LAMTOR2	58.1455	210.78	56.5721	31.424	33.9696	31.1051	24.9967	6.85657	8.65433
ASL	58.1455	181.307	19.1615	17.9566	22.0343	31.1051	23.3303	46.8532	12.5007
LOC102191333	59.2426	47.3362	44.7102	2.24457	7.34477	23.5969	159.146	46.8532	29.8094
GPR108	59.2426	52.695	40.148	2.24457	11.9352	8.58071	35.8286	21.7125	2.88478
FGFR1	59.2426	50.9087	120.444	34.7909	17.4438	24.6695	114.985	13.7131	41.3485
STC1	60.3397	97.3518	102.195	23.568	51.4134	16.0888	44.9941	142.845	60.5803
NDUFA10	60.3397	133.077	12.7744	28.0571	12.8533	8.58071	7.49901	10.2848	4.80796
LOC102179082	60.3397	50.0156	72.9963	1.12229	21.1162	10.7259	2.49967	0	0.961592
HMGCS2	60.3397	73.2371	88.508	8.97828	30.2972	36.468	60.8253	90.2781	58.6571
FICD	60.3397	68.7714	107.67	15.712	29.3791	10.7259	69.1575	84.5643	97.1208
ZNF503	61.4368	52.695	39.2355	20.2011	11.0172	20.3792	39.9947	17.1414	9.61592
TMEM145	61.4368	76.8097	80.2959	3.36686	14.6895	10.7259	23.3303	4.57104	1.92318
TMED1	61.4368	32.1529	61.1344	2.24457	21.1162	11.7985	44.1608	4.57104	7.69274
LOC102178018	61.4368	17.8627	8.21208	1.12229	3.67238	1.07259	0	0	0
RNF135	62.5338	33.9392	123.181	4.48914	29.3791	0	49.9934	6.85657	6.73115
PIK3R2	62.5338	57.1607	44.7102	4.48914	12.8533	17.1614	51.6599	15.9987	17.3087
LOC108636412	62.5338	67.8783	61.1344	11.2229	18.3619	12.8711	9.16546	6.85657	20.1934
TPI1	63.6309	109.856	116.794	42.6469	38.56	58.9923	55.826	38.8539	43.2716
PASK	63.6309	66.092	64.7842	7.856	14.6895	11.7985	143.314	5.7138	50.9644
LOC108636030	63.6309	67.8783	32.8483	3.36686	0.918096	0	0.833223	1.14276	0
LOC102184219	63.6309	60.7332	44.7102	0	0	0	0.833223	0	0
LOC102175358	63.6309	67.8783	69.3465	10.1006	18.3619	3.21776	0.833223	0	0
LOC102174476	63.6309	56.2675	19.1615	5.61143	0.918096	2.14518	0	0	0
IMP3	63.6309	110.749	83.9457	22.4457	50.4953	40.7583	39.9947	53.7098	49.0412
FGR	63.6309	95.5655	44.7102	28.0571	19.28	13.9436	19.9974	21.7125	9.61592
ARHGAP8	63.6309	79.4891	61.1344	41.5246	18.3619	37.5406	48.327	43.4249	29.8094
ZEB2	64.728	75.0234	178.841	4.48914	33.9696	24.6695	41.6612	108.562	43.2716
WWTR1	64.728	70.5577	83.0333	23.568	14.6895	31.1051	49.1602	87.9926	46.1564
DGAT1	64.728	52.695	61.1344	7.856	25.7067	7.50812	95.8207	19.4269	6.73115
CPN1	64.728	47.3362	72.9963	7.856	12.8533	8.58071	39.9947	25.1407	59.6187
CCR4	64.728	64.3058	22.8113	12.3451	12.8533	24.6695	42.4944	43.4249	41.3485
TNS2	65.8251	56.2675	32.8483	5.61143	21.1162	7.50812	85.822	31.9973	23.0782
RAG1	65.8251	53.5881	83.9457	0	14.6895	7.50812	9.99868	25.1407	22.1166
NR0B1	65.8251	45.5499	69.3465	21.3234	22.0343	25.7421	16.6645	13.7131	12.5007
LOC108635306	65.8251	34.8323	16.4242	1.12229	3.67238	8.58071	4.99934	14.8559	5.76955
FOXK1	65.8251	29.4735	56.5721	13.4674	19.28	10.7259	84.9888	5.7138	24.0398
DUSP21	65.8251	38.4048	16.4242	0	0	0	4.99934	19.4269	9.61592
ATP5E	65.8251	210.78	16.4242	33.6686	11.0172	32.1776	11.6651	34.2828	7.69274
VTI1B	66.9222	311.704	81.2084	47.136	56.0039	92.2426	86.6552	71.9939	107.698
MPG	66.9222	71.4508	106.757	28.0571	27.5429	18.234	65.8246	22.8552	44.2332
LOC102178813	66.9222	62.5195	52.0099	30.3017	14.6895	12.8711	158.312	26.2835	22.1166
DAGLA	66.9222	55.3744	63.8718	31.424	5.50858	9.65329	12.4984	23.998	3.84637
CCDC180	66.9222	53.5881	43.7978	16.8343	16.5257	20.3792	69.9908	52.567	6.73115
NDUFB7	68.0193	630.554	100.37	102.128	79.8743	89.0248	23.3303	35.4256	30.7709
LOC108633904	68.0193	91.993	133.218	48.2583	20.1981	37.5406	6.66579	27.4263	14.4239
LOC102184967	68.0193	42.8705	97.6325	25.8126	34.8876	34.3228	73.3237	34.2828	44.2332
LOC102168757	68.0193	64.3058	114.969	28.0571	39.4781	12.8711	44.9941	14.8559	25.963
KIAA1671	68.0193	52.695	95.8076	21.3234	27.5429	12.8711	175.81	10.2848	34.6173
ASIC1	68.0193	45.5499	48.36	14.5897	27.5429	9.65329	69.1575	17.1414	25.963
TRIB2	69.1163	39.298	38.3231	17.9566	10.0991	17.1614	19.9974	21.7125	15.3855
SLC16A6	69.1163	49.1225	23.7238	4.48914	11.0172	2.14518	18.3309	27.4263	13.4623
PDE9A	69.1163	74.1303	40.148	1.12229	7.34477	28.9599	53.3263	25.1407	14.4239
LOC102182731	69.1163	71.4508	59.3095	5.61143	26.6248	1.07259	27.4964	105.134	0
LOC102175643	69.1163	79.4891	113.144	40.4023	27.5429	22.5244	204.973	30.8545	35.5789
PLXNA4	70.2134	50.0156	71.1714	23.568	13.7714	32.1776	60.8253	87.9926	48.0796
LOC108635081	70.2134	109.856	26.4612	0	0	0	0	0	0
CCL17	70.2134	104.497	13.6868	8.97828	0	4.29035	1.66645	5.7138	1.92318
TLN1	71.3105	61.6264	72.9963	6.73371	29.3791	16.0888	154.146	22.8552	25.963
LOC102168617	71.3105	96.4586	25.5487	10.1006	10.0991	4.29035	4.16612	9.14209	4.80796
DGAT2	71.3105	64.3058	16.4242	0	11.9352	10.7259	1.66645	11.4276	1.92318
CTBP1	71.3105	28.5803	39.2355	7.856	10.0991	11.7985	11.6651	18.2842	2.88478
WRNIP1	72.4076	102.711	95.8076	48.2583	30.2972	13.9436	43.3276	54.8525	57.6955
NACC2	72.4076	61.6264	19.1615	12.3451	11.9352	7.50812	32.4957	10.2848	16.3471
LOC102182829	72.4076	38.4048	52.0099	21.3234	11.0172	23.5969	33.3289	51.4242	61.5419
CSF2	72.4076	49.1225	75.7337	5.61143	28.461	11.7985	4.99934	2.28552	17.3087
TUBB2A	73.5047	110.749	31.0234	25.8126	16.5257	27.8873	104.153	27.4263	16.3471
TNS3	73.5047	58.0538	107.67	33.6686	22.0343	23.5969	133.316	37.7111	51.926
SLCO5A1	73.5047	88.4204	84.8582	19.0789	26.6248	33.2502	61.6585	67.4229	47.118
RUVBL1	73.5047	125.039	38.3231	41.5246	10.0991	31.1051	15.8312	22.8552	6.73115
LOC108635853	73.5047	66.092	31.0234	10.1006	28.461	10.7259	5.83256	50.2815	26.9246
SP6	74.6018	58.9469	72.0838	21.3234	17.4438	10.7259	349.954	4.57104	20.1934
LOC106503057	74.6018	64.3058	78.471	7.856	24.7886	12.8711	20.8306	2.28552	10.5775
LOC102186674	74.6018	75.9165	51.0974	0	0	0	0	0	0
CCDC9	74.6018	45.5499	53.8348	21.3234	19.28	12.8711	27.4964	14.8559	1.92318
ACVRL1	74.6018	116.108	83.0333	59.4811	18.3619	25.7421	73.3237	25.1407	22.1166
PM20D2	75.6989	70.5577	71.1714	7.856	17.4438	49.3391	65.8246	134.846	143.277
NMNAT2	75.6989	64.3058	41.0604	1.12229	0.918096	17.1614	19.1641	19.4269	22.1166
LOC108635404	75.6989	38.4048	22.8113	16.8343	7.34477	6.43553	4.16612	10.2848	3.84637
LOC108633174	75.6989	83.0616	54.7472	0	5.50858	0	1.66645	0	0
CTNNBIP1	75.6989	108.963	35.5857	32.5463	22.0343	13.9436	108.319	23.998	15.3855
LOC108634577	76.7959	82.1685	118.619	1.12229	0	2.14518	24.9967	3.42828	4.80796
LOC102189209	76.7959	71.4508	40.148	0	12.8533	1.07259	0.833223	0	4.80796
IFFO2	76.7959	49.1225	52.9223	17.9566	27.5429	10.7259	39.1615	4.57104	29.8094
F13B	76.7959	77.7028	86.6831	4.48914	1.83619	0	5.83256	36.5684	15.3855
CWH43	76.7959	51.8019	48.36	6.73371	2.75429	12.8711	11.6651	69.7084	0.961592
CTSD	76.7959	55.3744	175.191	8.97828	34.8876	30.0325	530.763	41.1394	12.5007
HSPB1	77.893	46.443	678.866	7.856	17.4438	37.5406	25.8299	31.9973	15.3855
EMC10	77.893	65.1989	119.531	20.2011	17.4438	12.8711	103.32	30.8545	46.1564
ARHGEF10	77.893	60.7332	152.38	19.0789	53.2496	34.3228	69.9908	53.7098	55.7723
LOC108634071	78.9901	112.535	26.4612	22.4457	21.1162	27.8873	29.996	21.7125	27.8862
ACP6	78.9901	178.627	136.868	16.8343	17.4438	21.4518	28.3296	17.1414	2.88478
PET117	80.0872	33.9392	33.7608	10.1006	7.34477	7.50812	31.6625	1.14276	3.84637
LOC108633292	80.0872	59.8401	67.5216	29.1794	8.26286	24.6695	34.9954	82.2788	37.5021
FOSB	80.0872	50.0156	45.6227	28.0571	21.1162	25.7421	63.325	29.7118	69.2346
CLCN4	80.0872	62.5195	53.8348	22.4457	21.1162	26.8147	37.4951	22.8552	63.4651
ATP5I	80.0872	375.117	50.185	39.28	11.0172	20.3792	12.4984	17.1414	6.73115
LOC102175205	81.1843	100.924	47.4476	0	4.59048	3.21776	1.66645	6.85657	3.84637
EDARADD	81.1843	100.924	62.0469	6.73371	40.3962	37.5406	91.6546	69.7084	51.926
DPP9	81.1843	78.5959	88.508	15.712	34.8876	19.3066	308.293	22.8552	75.0042
SIRPA	82.2814	94.6724	147.818	13.4674	44.9867	19.3066	164.145	30.8545	136.546
RPL23	82.2814	436.743	47.4476	32.5463	64.2667	48.2665	58.3256	266.263	90.3897
PKHD1	82.2814	90.2067	92.1578	28.0571	42.2324	7.50812	38.3283	44.5677	13.4623
LOC102188156	82.2814	39.298	6.38718	0	0	0	78.323	107.42	118.276
BCL7C	82.2814	54.4813	78.471	14.5897	33.9696	15.0162	22.497	45.7104	2.88478
PRRX1	83.3785	205.421	11.8619	39.28	11.0172	27.8873	7.49901	68.5657	31.7325
LOC108636584	83.3785	38.4048	26.4612	10.1006	11.9352	1.07259	39.9947	0	23.0782
ZFAT	84.4755	79.4891	70.2589	16.8343	23.8705	8.58071	35.8286	15.9987	11.5391
LOC102168811	84.4755	98.2449	147.818	5.61143	58.7581	10.7259	79.1562	20.5697	27.8862
IL17D	84.4755	49.1225	61.1344	21.3234	10.0991	23.5969	79.1562	19.4269	7.69274
FOXE3	84.4755	43.7636	52.9223	29.1794	22.0343	9.65329	23.3303	6.85657	8.65433
C1H3orf33	84.4755	67.8783	41.9729	7.856	5.50858	8.58071	9.16546	13.7131	33.6557
ATRIP	84.4755	103.604	75.7337	15.712	18.3619	24.6695	29.996	18.2842	8.65433
ZNF750	85.5726	33.9392	108.582	19.0789	45.9048	16.0888	92.4878	29.7118	56.7339
WDR93	85.5726	69.6646	73.9088	24.6903	38.56	21.4518	45.8273	26.2835	54.8108
LOC108635296	85.5726	74.1303	126.831	8.97828	19.28	12.8711	19.1641	15.9987	4.80796
LOC102187765	85.5726	103.604	182.491	4.48914	8.26286	2.14518	33.3289	20.5697	10.5775
LOC102180659	85.5726	175.055	123.181	7.856	0	1.07259	5.83256	1.14276	0.961592
TIMM10	86.6697	133.077	54.7472	30.3017	21.1162	33.2502	17.4977	61.7091	3.84637
PLEKHJ1	86.6697	64.3058	78.471	14.5897	39.4781	18.234	69.9908	43.4249	42.3101
LRCH4	86.6697	72.344	48.36	7.856	38.56	18.234	114.985	21.7125	19.2318
LOC102181948	86.6697	137.543	20.9864	0	0	0	0	3.42828	0
KDM8	86.6697	64.3058	101.282	11.2229	42.2324	17.1614	42.4944	1.14276	16.3471
MAP1A	87.7668	81.2753	162.417	41.5246	48.6591	23.5969	163.312	98.2774	90.3897
LOC102174436	87.7668	60.7332	91.2454	2.24457	0.918096	2.14518	0	0	1.92318
ISL2	87.7668	61.6264	69.3465	11.2229	24.7886	18.234	154.98	23.998	67.3115
FKBP8	87.7668	57.1607	54.7472	11.2229	33.9696	10.7259	186.642	15.9987	31.7325
EWSR1	87.7668	82.1685	168.804	12.3451	52.3315	32.1776	275.797	26.2835	64.4267
LOC102172364	88.8639	91.993	51.0974	1.12229	11.0172	17.1614	49.9934	18.2842	20.1934
GUCY1B3	88.8639	46.443	59.3095	7.856	25.7067	13.9436	44.9941	45.7104	50.0028
CP	88.8639	54.4813	49.2725	13.4674	0.918096	25.7421	15.8312	33.1401	4.80796
ACPT	88.8639	125.932	69.3465	24.6903	48.6591	23.5969	176.643	58.2808	49.0412
MTSS1L	89.961	41.9774	27.3736	8.97828	8.26286	5.36294	63.325	6.85657	13.4623
MESP1	89.961	50.9087	47.4476	5.61143	5.50858	13.9436	2.49967	14.8559	2.88478
LOC108633232	89.961	116.108	118.619	21.3234	16.5257	27.8873	76.6566	6.85657	14.4239
LOC102181783	89.961	133.97	68.434	5.61143	14.6895	1.07259	0	1.14276	0
LOC102170664	89.961	151.833	95.8076	19.0789	32.1334	50.4116	9.16546	65.1374	39.4253
LOC102173837	91.058	70.5577	166.067	17.9566	40.3962	9.65329	114.152	7.99933	31.7325
FOXO6	91.058	54.4813	35.5857	4.48914	4.59048	6.43553	54.1595	2.28552	5.76955
CAMK1	91.058	99.138	119.531	39.28	60.5943	23.5969	123.317	77.7077	50.0028
SLC22A23	92.1551	86.6341	188.878	42.6469	34.8876	9.65329	280.796	41.1394	130.777
LOC108636269	92.1551	148.261	77.5586	48.2583	10.0991	39.6858	59.9921	78.8505	22.1166
LOC108633254	92.1551	158.085	33.7608	0	0	0	0	0	0
BAG3	92.1551	108.069	77.5586	22.4457	22.0343	51.4842	74.1569	22.8552	5.76955
AP2A1	92.1551	70.5577	34.6732	13.4674	14.6895	17.1614	69.9908	20.5697	22.1166
ADHFE1	92.1551	130.398	71.1714	15.712	11.9352	56.8472	52.4931	27.4263	75.0042
LOC106501929	93.2522	92.8861	67.5216	1.12229	0	2.14518	0	1.14276	0
LOC102185579	93.2522	114.321	130.481	46.0137	52.3315	57.9198	11.6651	18.2842	23.0782
FAM189B	93.2522	108.963	115.882	17.9566	63.3486	22.5244	174.144	22.8552	30.7709
THNSL2	94.3493	69.6646	82.1208	5.61143	16.5257	26.8147	148.314	2.28552	12.5007
SOX15	94.3493	184.879	21.8989	15.712	9.18096	16.0888	50.8266	12.5704	2.88478
LOC108636049	94.3493	51.8019	46.5351	21.3234	19.28	32.1776	14.998	55.9953	23.0782
LOC108633216	94.3493	77.7028	96.7201	24.6903	49.5772	48.2665	36.6618	125.704	119.237
LOC102185398	94.3493	55.3744	65.6967	3.36686	30.2972	38.6132	26.6631	78.8505	35.5789
LOC102173875	94.3493	54.4813	192.528	10.1006	17.4438	12.8711	9.99868	12.5704	26.9246
GADD45GIP1	94.3493	174.161	110.407	30.3017	30.2972	81.5167	75.8233	50.2815	33.6557
DCAF16	94.3493	142.009	46.5351	24.6903	34.8876	49.3391	44.9941	26.2835	30.7709
KAZN	95.4464	81.2753	52.9223	16.8343	23.8705	27.8873	30.8293	9.14209	19.2318
SH2B1	96.5435	112.535	34.6732	17.9566	18.3619	20.3792	108.319	14.8559	5.76955
PPP6R1	96.5435	50.9087	110.407	13.4674	27.5429	6.43553	49.9934	15.9987	12.5007
LOC102171608	96.5435	109.856	108.582	4.48914	0.918096	2.14518	2.49967	4.57104	1.92318
LOC102170850	96.5435	142.902	65.6967	19.0789	21.1162	6.43553	8.33223	15.9987	0.961592
CD34	96.5435	65.1989	73.9088	40.4023	22.0343	9.65329	128.316	11.4276	22.1166
TOMM5	97.6406	292.055	104.932	58.3589	35.8057	66.5005	15.8312	84.5643	50.9644
TBC1D22A	97.6406	76.8097	191.615	31.424	29.3791	81.5167	95.8207	28.569	42.3101
SMIM11A	97.6406	818.112	42.8853	57.2366	75.2839	41.8309	12.4984	38.8539	13.4623
OGDH	97.6406	86.6341	73.9088	13.4674	73.4477	15.0162	131.649	162.272	71.1578
NEFM	97.6406	139.329	88.508	3.36686	3.67238	1.07259	10.8319	34.2828	0
DDOST	97.6406	106.283	104.02	30.3017	45.9048	12.8711	116.651	30.8545	61.5419
TMIGD2	98.7376	81.2753	152.38	13.4674	29.3791	24.6695	70.824	29.7118	35.5789
RELB	98.7376	114.321	132.306	10.1006	43.1505	45.0487	243.301	25.1407	20.1934
MYDGF	98.7376	167.016	49.2725	10.1006	22.0343	8.58071	37.4951	23.998	14.4239
LOC108634555	98.7376	107.176	60.2219	43.7691	28.461	42.9035	40.8279	36.5684	48.0796
ETS1	98.7376	89.3136	89.4205	1.12229	31.2153	7.50812	37.4951	90.2781	20.1934
SMIM4	99.8347	201.849	76.6461	66.2148	24.7886	61.1375	13.3316	21.7125	29.8094
LOC108634305	99.8347	52.695	65.6967	13.4674	0	16.0888	4.16612	13.7131	2.88478
LOC102182583	99.8347	79.4891	119.531	26.9349	11.0172	68.6456	54.1595	20.5697	14.4239
LOC108637753	100.932	222.391	67.5216	4.48914	7.34477	0	1.66645	6.85657	0
KTI12	100.932	80.3822	192.528	15.712	48.6591	15.0162	114.152	31.9973	37.5021
ITIH2	100.932	51.8019	97.6325	37.0354	8.26286	42.9035	55.826	83.4215	175.971
CXCL12	100.932	74.1303	49.2725	30.3017	23.8705	24.6695	54.1595	33.1401	33.6557
ATP6V1B1	100.932	151.833	98.545	70.704	37.6419	25.7421	184.142	106.277	216.358
ABCA4	100.932	75.0234	52.9223	6.73371	41.3143	22.5244	49.9934	37.7111	50.0028
RTN1	102.029	87.5273	101.282	38.1577	33.9696	42.9035	78.323	82.2788	51.926
NDUFA2	102.029	406.377	39.2355	62.848	36.7238	47.1939	100.82	257.121	139.431
EHMT2	102.029	135.757	156.03	32.5463	49.5772	33.2502	124.15	25.1407	50.9644
ACYP2	102.029	66.092	55.6597	25.8126	6.42667	18.234	12.4984	46.8532	28.8478
LOC102173161	103.126	200.062	138.693	31.424	112.008	12.8711	9.16546	34.2828	27.8862
MBTPS1	104.223	83.9547	67.5216	12.3451	25.7067	4.29035	69.9908	35.4256	72.1194
LOC102188434	104.223	568.034	65.6967	56.1143	31.2153	62.2101	28.3296	85.7071	33.6557
FRMD8	104.223	41.0842	132.306	24.6903	34.8876	18.234	37.4951	20.5697	7.69274
LOC102191173	105.32	102.711	95.8076	37.0354	39.4781	62.2101	181.643	129.132	94.236
EFNA1	105.32	178.627	298.372	23.568	65.1848	20.3792	77.4898	210.268	75.0042
SMAD7	106.417	82.1685	150.555	19.0789	33.9696	27.8873	248.301	18.2842	32.6941
KMT5C	106.417	36.6186	71.1714	20.2011	4.59048	5.36294	40.8279	9.14209	0.961592
KISS1	106.417	76.8097	84.8582	4.48914	8.26286	13.9436	11.6651	7.99933	17.3087
FAM43A	106.417	176.841	81.2084	6.73371	5.50858	5.36294	4.16612	12.5704	1.92318
ALDH3A2	106.417	189.345	157.854	44.8914	104.663	69.7182	218.305	108.562	144.239
RPS15A	107.514	437.636	80.2959	81.9268	30.2972	69.7182	43.3276	155.415	24.0398
MAGED1	107.514	142.902	124.094	2.24457	22.0343	24.6695	54.9927	38.8539	1.92318
LOC102180900	107.514	47.3362	34.6732	7.856	22.0343	26.8147	27.4964	53.7098	9.61592
FBXL6	107.514	38.4048	161.504	11.2229	40.3962	25.7421	187.475	18.2842	23.0782
CDYL2	107.514	58.9469	44.7102	1.12229	18.3619	34.3228	48.327	11.4276	7.69274
ACSS2	107.514	138.436	115.882	22.4457	55.0858	20.3792	39.9947	9.14209	21.155
TRIM62	108.611	91.0998	114.057	51.6251	44.0686	11.7985	153.313	55.9953	87.5049
MDC1	108.611	54.4813	49.2725	13.4674	33.0515	17.1614	104.986	45.7104	23.0782
ATP5J2	108.611	930.647	20.9864	14.5897	6.42667	23.5969	12.4984	18.2842	3.84637
STX11	109.708	95.5655	67.5216	35.9131	34.8876	30.0325	15.8312	46.8532	97.1208
SAP25	109.708	73.2371	200.74	15.712	34.8876	12.8711	78.323	14.8559	29.8094
LOC102181691	109.708	90.2067	138.693	0	9.18096	1.07259	0	9.14209	0.961592
GSK3A	109.708	79.4891	30.111	39.28	21.1162	18.234	11.6651	23.998	11.5391
LOC102179274	110.806	109.856	135.043	52.7474	22.0343	51.4842	7.49901	15.9987	42.3101
LOC102169731	110.806	134.863	145.08	0	0	0	0	0	0.961592
COL2A1	110.806	86.6341	45.6227	11.2229	37.6419	25.7421	180.809	27.4263	22.1166
AMOTL1	110.806	90.2067	114.969	15.712	33.9696	36.468	29.1628	34.2828	43.2716
PIANP	111.903	52.695	87.5956	26.9349	11.0172	10.7259	84.9888	5.7138	15.3855
NT5E	111.903	65.1989	366.806	96.5166	32.1334	21.4518	80.8227	92.5636	90.3897
MIR147	111.903	253.65	75.7337	16.8343	6.42667	15.0162	3.33289	23.998	2.88478
LOC108635030	111.903	114.321	41.9729	1.12229	0.918096	2.14518	4.16612	12.5704	2.88478
ITPRIPL1	111.903	50.0156	69.3465	0	26.6248	7.50812	51.6599	39.9966	7.69274
FBXL12	111.903	100.924	233.588	61.7257	79.8743	35.3954	216.638	235.409	59.6187
DPCD	111.903	828.83	62.0469	105.495	75.2839	122.275	55.826	92.5636	104.814
DIO1	111.903	132.184	147.818	16.8343	31.2153	76.1538	11.6651	30.8545	19.2318
CCDC61	111.903	127.718	198.002	25.8126	36.7238	23.5969	26.6631	27.4263	3.84637
THUMPD2	113	130.398	94.8952	21.3234	35.8057	15.0162	39.9947	46.8532	76.9274
MIR423	113	51.8019	83.9457	21.3234	20.1981	5.36294	11.6651	3.42828	0
LOC106503629	113	55.3744	76.6461	19.0789	37.6419	46.1213	286.629	297.118	309.633
AP1B1	113	95.5655	137.781	37.0354	60.5943	30.0325	294.128	36.5684	60.5803
TMEM205	114.097	145.581	74.8212	34.7909	9.18096	34.3228	9.99868	10.2848	31.7325
SH2D3C	114.097	102.711	114.969	26.9349	56.0039	12.8711	289.962	26.2835	51.926
DPF1	114.097	94.6724	133.218	3.36686	36.7238	7.50812	206.639	1.14276	41.3485
PLAT	115.194	259.009	191.615	83.0491	37.6419	109.404	19.9974	20.5697	26.9246
LOC102169255	115.194	114.321	35.5857	2.24457	3.67238	4.29035	1.66645	22.8552	19.2318
GAN	115.194	124.146	171.541	58.3589	54.1677	57.9198	126.65	148.559	99.044
SEMA3E	116.291	101.817	135.043	19.0789	33.9696	92.2426	31.6625	12.5704	31.7325
REEP4	116.291	106.283	107.67	19.0789	35.8057	22.5244	101.653	15.9987	12.5007
MAP3K14	116.291	49.1225	76.6461	11.2229	27.5429	1.07259	274.964	9.14209	20.1934
LOC108636430	116.291	118.787	132.306	47.136	56.0039	66.5005	131.649	36.5684	46.1564
LOC102191280	117.388	59.8401	30.111	47.136	18.3619	17.1614	164.978	100.563	136.546
GANAB	117.388	86.6341	111.319	4.48914	53.2496	12.8711	157.479	37.7111	33.6557
LOC108635416	118.485	93.7792	83.9457	8.97828	6.42667	10.7259	6.66579	7.99933	0.961592
CST6	118.485	238.467	41.0604	41.5246	52.3315	15.0162	14.998	25.1407	13.4623
WWC1	119.582	211.673	139.605	37.0354	46.8229	35.3954	84.1556	26.2835	51.926
TACSTD2	119.582	90.2067	71.1714	14.5897	23.8705	10.7259	74.1569	43.4249	53.8492
MT4	120.679	109.856	39.2355	15.712	6.42667	10.7259	7.49901	26.2835	19.2318
PPP1R36	121.776	200.062	31.9359	28.0571	33.0515	35.3954	24.1635	36.5684	33.6557
LOC106502019	121.776	57.1607	75.7337	11.2229	40.3962	2.14518	20.8306	14.8559	14.4239
LOC102178853	121.776	267.941	248.187	0	23.8705	67.5731	74.9901	22.8552	93.2744
NRN1L	122.874	115.214	306.584	67.3371	51.4134	68.6456	14.998	23.998	18.2703
KDM5B	122.874	108.963	115.882	28.0571	96.4001	21.4518	134.149	99.4202	156.74
CTXN3	122.874	88.4204	91.2454	0	15.6076	56.8472	61.6585	229.695	69.2346
SREBF1	123.971	41.0842	293.81	23.568	33.0515	6.43553	134.982	6.85657	31.7325
LOC102176775	125.068	116.108	126.831	1.12229	8.26286	2.14518	2.49967	2.28552	0
TUFT1	126.165	121.466	260.049	6.73371	55.0858	48.2665	326.624	275.405	245.206
PEX14	126.165	135.757	115.882	28.0571	59.6762	80.4441	63.325	69.7084	49.0412
LOC108633281	126.165	136.65	138.693	2.24457	65.1848	27.8873	74.1569	62.8519	105.775
OAF	127.262	91.993	63.8718	49.3806	25.7067	24.6695	78.323	30.8545	19.2318
ZNF526	128.359	180.413	202.565	56.1143	62.4305	69.7182	162.479	38.8539	99.044
TRPC5OS	128.359	123.253	83.9457	31.424	26.6248	38.6132	17.4977	35.4256	36.5405
LOC108637143	128.359	217.925	132.306	1.12229	2.75429	6.43553	0.833223	15.9987	12.5007
LOC106502806	128.359	154.512	75.7337	3.36686	2.75429	3.21776	0	2.28552	1.92318
LOC102187063	129.456	143.795	71.1714	0	0	0	2.49967	0	76.9274
LOC102185208	129.456	101.817	73.9088	22.4457	15.6076	31.1051	26.6631	12.5704	11.5391
LOC102180034	129.456	147.367	34.6732	6.73371	1.83619	3.21776	3.33289	9.14209	0.961592
TMEM42	131.65	151.833	260.049	57.2366	112.008	64.3553	121.651	33.1401	81.7353
CHMP4B	131.65	83.9547	94.8952	26.9349	44.0686	51.4842	37.4951	53.7098	37.5021
CDKN1C	131.65	188.452	431.591	59.4811	102.827	64.3553	737.403	226.267	174.048
TMEM201	132.747	97.3518	109.494	22.4457	39.4781	12.8711	132.483	20.5697	2.88478
SFTA2	132.747	88.4204	51.0974	21.3234	10.0991	24.6695	2.49967	3.42828	0.961592
POU2F2	132.747	77.7028	76.6461	25.8126	24.7886	28.9599	78.323	19.4269	12.5007
PKMYT1	132.747	70.5577	185.228	48.2583	33.9696	12.8711	169.978	4.57104	19.2318
LOC102183207	132.747	273.299	294.723	89.7828	134.96	116.912	230.803	110.848	232.705
GFY	134.941	125.039	156.942	46.0137	75.2839	46.1213	84.9888	13.7131	43.2716
DDX49	134.941	171.482	200.74	30.3017	114.762	42.9035	259.966	65.1374	76.9274
LOC108634683	138.233	214.353	147.818	92.0274	86.301	108.331	104.986	193.127	175.01
LOC102178027	138.233	158.085	41.0604	35.9131	23.8705	62.2101	28.3296	70.8512	12.5007
FIGLA	138.233	399.232	101.282	31.424	42.2324	45.0487	35.8286	65.1374	23.0782
FAM207A	138.233	102.711	212.602	8.97828	48.6591	25.7421	35.8286	4.57104	55.7723
METTL22	139.33	167.909	89.4205	58.3589	44.0686	18.234	160.812	65.1374	42.3101
LOC102181889	139.33	150.94	178.841	59.4811	61.5124	111.549	29.1628	45.7104	47.118
HOXD1	139.33	138.436	168.804	46.0137	24.7886	48.2665	38.3283	21.7125	30.7709
BCAR1	139.33	127.718	183.403	44.8914	57.84	33.2502	96.6539	28.569	57.6955
ALKBH6	139.33	237.574	131.393	35.9131	33.9696	12.8711	23.3303	20.5697	21.155
TMEM11	140.427	603.76	104.932	35.9131	29.3791	46.1213	20.8306	37.7111	13.4623
TAP1	140.427	164.337	226.289	53.8697	94.5639	36.468	230.803	115.419	147.124
PAGE4	140.427	1036.04	39.2355	209.867	44.9867	121.202	67.4911	113.133	153.855
UNC80	141.524	196.49	145.08	107.739	61.5124	75.0812	88.3217	99.4202	71.1578
TMEFF2	141.524	138.436	165.154	28.0571	73.4477	49.3391	414.945	182.842	113.468
LOC106503022	141.524	100.031	104.02	54.992	25.7067	15.0162	24.1635	47.996	19.2318
DGAT2L6	141.524	78.5959	71.1714	22.4457	32.1334	54.702	86.6552	81.136	31.7325
ZDHHC7	142.621	117.001	176.104	22.4457	41.3143	11.7985	93.321	20.5697	36.5405
TECR	142.621	134.863	81.2084	11.2229	62.4305	32.1776	75.8233	44.5677	50.9644
MEA1	142.621	253.65	135.956	39.28	31.2153	65.4279	67.4911	61.7091	34.6173
CUL1	142.621	144.688	104.02	32.5463	35.8057	20.3792	22.497	39.9966	16.3471
RRP9	143.718	142.009	276.473	32.5463	90.8915	43.9761	254.133	37.7111	38.4637
ZNF513	144.815	72.344	95.8076	26.9349	63.3486	12.8711	84.9888	17.1414	50.0028
ADCY10	144.815	139.329	141.43	15.712	61.5124	62.2101	39.1615	18.2842	92.3128
C21H15orf40	145.912	168.803	96.7201	48.2583	18.3619	37.5406	41.6612	45.7104	46.1564
LOC108634775	147.009	135.757	78.471	4.48914	4.59048	0	1.66645	1.14276	3.84637
DMPK	147.009	123.253	73.9088	12.3451	39.4781	26.8147	529.097	18.2842	19.2318
STARD7	148.106	110.749	138.693	29.1794	49.5772	16.0888	64.9914	34.2828	66.3499
SLC16A12	149.204	133.97	285.598	54.992	83.5467	35.3954	67.4911	131.418	9.61592
PROX1	149.204	110.749	121.356	21.3234	49.5772	64.3553	104.986	235.409	168.279
GJB4	149.204	141.115	283.773	86.416	41.3143	48.2665	144.148	70.8512	151.932
GEM	149.204	133.077	302.022	72.9486	89.0553	110.477	223.304	82.2788	165.394
TEX264	150.301	259.902	258.224	32.5463	134.96	34.3228	388.282	92.5636	130.777
NOL3	150.301	618.943	178.841	37.0354	16.5257	36.468	14.998	6.85657	11.5391
LOC108636220	150.301	93.7792	71.1714	15.712	26.6248	32.1776	24.1635	30.8545	34.6173
CTDP1	150.301	111.642	237.238	38.1577	44.9867	60.0649	102.486	25.1407	43.2716
CMPK2	150.301	168.803	236.326	68.4594	103.745	96.5329	57.4924	125.704	123.084
SCN2A	151.398	162.551	195.265	71.8263	25.7067	50.4116	73.3237	62.8519	80.7737
APBA3	151.398	110.749	250.925	14.5897	68.8572	26.8147	409.946	23.998	38.4637
PROSER3	152.495	147.367	150.555	37.0354	54.1677	48.2665	78.323	39.9966	30.7709
LOC108633249	152.495	181.307	88.508	51.6251	15.6076	47.1939	36.6618	66.2801	49.0412
CRYL1	152.495	112.535	267.349	35.9131	117.516	68.6456	63.325	115.419	130.777
LOC102188174	153.592	124.146	138.693	43.7691	33.9696	77.2263	62.4918	68.5657	40.3869
IRF2BP1	153.592	108.069	48.36	33.6686	22.9524	19.3066	226.637	19.4269	29.8094
GLT1D1	153.592	198.276	180.666	24.6903	88.1372	31.1051	164.145	43.4249	90.3897
SLC25A1	154.689	183.093	95.8076	59.4811	86.301	35.3954	180.809	84.5643	69.2346
HSD11B2	154.689	207.207	306.584	5.61143	31.2153	13.9436	37.4951	25.1407	4.80796
CFAP221	155.786	107.176	120.444	5.61143	30.2972	9.65329	2.49967	2.28552	1.92318
LOC102186381	156.883	379.583	134.131	25.8126	39.4781	77.2263	25.8299	199.983	38.4637
GTF3C1	156.883	91.993	135.956	23.568	35.8057	50.4116	92.4878	29.7118	49.0412
CFAP61	157.98	183.093	70.2589	49.3806	45.9048	58.9923	22.497	81.136	72.1194
SPTB	159.077	137.543	176.104	51.6251	56.9219	22.5244	157.479	58.2808	53.8492
OPLAH	159.077	232.215	49.2725	39.28	28.461	35.3954	18.3309	18.2842	15.3855
XPC	160.174	157.192	91.2454	21.3234	19.28	38.6132	4.16612	31.9973	44.2332
VPS37C	160.174	157.192	235.413	37.0354	74.3658	31.1051	115.818	30.8545	141.354
LOC102184199	160.174	212.566	119.531	33.6686	15.6076	53.6294	42.4944	46.8532	18.2703
LEPR	160.174	89.3136	198.915	19.0789	37.6419	53.6294	17.4977	10.2848	38.4637
ZNF629	161.271	218.818	315.709	47.136	86.301	54.702	659.913	57.138	82.6969
LOC102174700	161.271	170.589	265.524	0	0	0	0	0	4.80796
CAMK2B	161.271	127.718	179.753	13.4674	30.2972	52.5568	130.816	41.1394	49.0412
APLP1	161.271	170.589	167.891	21.3234	45.9048	37.5406	157.479	39.9966	86.5433
ACTA2	161.271	141.115	118.619	41.5246	48.6591	46.1213	35.8286	83.4215	103.852
SLC15A1	162.369	185.772	193.44	4.48914	39.4781	25.7421	41.6612	42.2822	123.084
LOC108637308	162.369	114.321	214.427	17.9566	0.918096	0	1.66645	5.7138	0
ZNF71	163.466	382.262	130.481	31.424	7.34477	34.3228	26.6631	14.8559	14.4239
PHOX2A	163.466	79.4891	84.8582	34.7909	22.0343	23.5969	233.303	29.7118	7.69274
HSPB6	163.466	175.948	181.578	74.0708	63.3486	105.114	200.807	90.2781	88.4665
WT1	164.563	141.115	164.242	75.1931	106.499	71.8634	161.645	218.267	160.586
SPAG6	164.563	309.918	242.713	54.992	131.288	136.219	57.4924	75.4222	60.5803
SLC20A2	165.66	132.184	167.891	17.9566	52.3315	51.4842	129.983	57.138	88.4665
OGG1	165.66	221.498	298.372	106.617	84.4648	113.694	171.644	99.4202	107.698
HLF	165.66	112.535	81.2084	41.5246	37.6419	49.3391	239.135	67.4229	59.6187
ZNF618	166.757	130.398	176.104	49.3806	63.3486	28.9599	391.615	43.4249	127.892
ZMIZ1	166.757	128.612	223.551	41.5246	68.8572	43.9761	125.817	25.1407	29.8094
SLCO3A1	166.757	200.062	291.985	69.5817	164.339	94.3878	79.9894	108.562	64.4267
LOC102179815	166.757	142.902	143.255	41.5246	25.7067	54.702	62.4918	124.561	12.5007
HSP70.1	166.757	177.734	195.265	90.9051	100.991	45.0487	1768.1	308.545	500.028
DUSP28	166.757	166.123	197.09	34.7909	111.09	33.2502	422.444	55.9953	76.9274
WDR62	167.854	124.146	170.629	50.5029	64.2667	19.3066	318.291	59.4236	60.5803
IL15	167.854	133.97	204.39	57.2366	28.461	106.186	4.99934	13.7131	33.6557
FEN1	167.854	192.917	183.403	35.9131	51.4134	47.1939	80.8227	17.1414	26.9246
APMAP	167.854	193.81	227.201	48.2583	112.008	47.1939	79.9894	67.4229	116.353
PCBP4	168.951	175.055	183.403	30.3017	86.301	56.8472	299.127	46.8532	56.7339
DENND2A	168.951	156.299	219.901	51.6251	137.714	100.823	156.646	134.846	144.239
COLGALT1	168.951	126.825	117.707	21.3234	66.1029	16.0888	98.3204	44.5677	96.1592
ZNF322	170.048	191.131	169.716	85.2937	99.1544	77.2263	236.635	167.986	197.126
RPL38	170.048	297.414	50.185	35.9131	10.0991	19.3066	12.4984	57.138	12.5007
LOC102178868	170.048	102.711	225.376	68.4594	46.8229	92.2426	19.9974	38.8539	34.6173
KIAA0319	170.048	196.49	208.952	15.712	61.5124	10.7259	29.996	28.569	48.0796
GUCD1	170.048	142.902	289.248	83.0491	96.4001	37.5406	343.288	45.7104	90.3897
ZFP36	171.145	179.52	308.409	48.2583	50.4953	35.3954	104.153	38.8539	31.7325
TIMP3	171.145	133.077	171.541	41.5246	80.7924	84.7345	73.3237	66.2801	124.045
LOC102179223	171.145	122.36	38.3231	6.73371	22.9524	13.9436	21.6638	129.132	52.8876
TMEM52	172.242	254.544	309.322	80.8046	80.7924	75.0812	31.6625	23.998	73.081
SIGMAR1	172.242	111.642	133.218	17.9566	66.1029	16.0888	194.974	47.996	65.3883
LOC102170556	172.242	232.215	71.1714	35.9131	25.7067	65.4279	61.6585	81.136	32.6941
RPL12	173.339	251.864	66.6091	11.2229	12.8533	15.0162	13.3316	34.2828	13.4623
BOLA1	173.339	261.689	286.51	140.286	101.909	124.42	54.9927	163.415	88.4665
MUTYH	174.437	131.291	208.952	47.136	61.5124	40.7583	48.327	33.1401	21.155
TMEM258	175.534	186.665	42.8853	78.56	20.1981	42.9035	29.1628	71.9939	17.3087
IFNGR2	175.534	131.291	244.538	61.7257	89.9734	90.0974	126.65	37.7111	50.0028
LOC108634130	176.631	154.512	264.612	1.12229	1.83619	0	0	0	0
CRABP2	176.631	113.428	1047.5	114.473	124.861	92.2426	47.4937	38.8539	34.6173
EPHA2	177.728	128.612	297.46	69.5817	83.5467	39.6858	253.3	50.2815	50.0028
ENSA	177.728	167.016	190.703	71.8263	99.1544	95.4603	152.48	134.846	104.814
DCPS	177.728	163.444	210.777	37.0354	69.7753	56.8472	54.9927	73.1367	85.5817
ABHD6	177.728	170.589	176.104	14.5897	60.5943	75.0812	324.124	51.4242	94.236
ZNF703	178.825	127.718	127.744	38.1577	102.827	12.8711	70.824	35.4256	36.5405
PSMB6	178.825	370.651	44.7102	42.6469	27.5429	57.9198	9.16546	25.1407	3.84637
NCF1	178.825	282.231	108.582	48.2583	18.3619	66.5005	33.3289	61.7091	21.155
LOC108636538	178.825	440.316	132.306	32.5463	109.253	16.0888	4.99934	17.1414	6.73115
LOC108635080	178.825	92.8861	28.2861	0	0	0	0	0	0
LOC102180542	178.825	110.749	225.376	38.1577	57.84	37.5406	77.4898	61.7091	69.2346
LOC102172949	178.825	452.82	141.43	101.006	75.2839	93.3152	69.9908	165.7	135.584
HARS2	178.825	133.97	132.306	69.5817	81.7105	60.0649	37.4951	67.4229	53.8492
PIGM	179.922	229.536	138.693	39.28	57.84	82.5893	70.824	69.7084	49.0412
LOC108634465	179.922	224.177	105.845	28.0571	5.50858	22.5244	9.99868	75.4222	4.80796
DYRK3	179.922	165.23	125.919	48.2583	64.2667	79.3715	79.9894	173.7	84.6201
WBP2	181.019	103.604	88.508	32.5463	18.3619	26.8147	237.469	20.5697	44.2332
RPS9	181.019	266.154	215.339	16.8343	33.9696	31.1051	23.3303	41.1394	22.1166
ELAVL3	181.019	116.108	176.104	41.5246	33.0515	21.4518	177.477	101.706	42.3101
PLEKHA4	182.116	132.184	121.356	43.7691	36.7238	40.7583	68.3243	30.8545	21.155
LOC108636259	182.116	158.085	190.703	136.919	56.0039	82.5893	111.652	115.419	150.008
PTOV1	183.213	146.474	133.218	43.7691	29.3791	19.3066	139.148	37.7111	6.73115
PLCB4	183.213	142.009	153.292	48.2583	95.482	70.7908	87.4885	393.11	183.664
LOC102183742	183.213	172.375	50.185	8.97828	3.67238	11.7985	0	4.57104	0
LOC102182907	183.213	100.031	125.919	50.5029	80.7924	75.0812	151.647	162.272	116.353
BPIFC	183.213	126.825	300.197	76.3154	63.3486	55.7746	67.4911	125.704	52.8876
STK40	184.31	241.147	139.605	38.1577	31.2153	18.234	94.9875	7.99933	6.73115
RPL28	184.31	236.681	49.2725	59.4811	27.5429	37.5406	19.9974	118.847	20.1934
LOC106502793	184.31	102.711	119.531	68.4594	20.1981	58.9923	34.9954	20.5697	41.3485
LOC102186757	184.31	184.879	211.689	1.12229	3.67238	0	0	0	1.92318
KLC4	184.31	124.146	165.154	53.8697	46.8229	76.1538	83.3223	85.7071	75.0042
LOC102179291	185.407	926.182	60.2219	57.2366	18.3619	43.9761	14.998	50.2815	8.65433
ABHD17A	185.407	220.604	104.932	24.6903	44.0686	28.9599	87.4885	34.2828	58.6571
ZC3H18	186.504	130.398	273.736	53.8697	107.417	31.1051	338.289	289.119	157.701
RMDN3	186.504	268.834	371.369	139.163	106.499	102.968	51.6599	41.1394	48.0796
PSMB9	186.504	161.658	408.779	118.962	100.072	87.9522	52.4931	119.99	91.3513
PPP5C	186.504	142.902	275.561	47.136	83.5467	20.3792	504.933	28.569	70.1962
LOC108634671	186.504	83.9547	116.794	69.5817	76.202	31.1051	84.9888	95.9919	51.926
COL17A1	186.504	129.505	194.353	5.61143	79.8743	38.6132	106.653	111.991	250.976
PKD2L1	187.602	203.635	305.672	23.568	22.9524	20.3792	181.643	61.7091	33.6557
DNPH1	187.602	119.68	115.882	41.5246	63.3486	83.6619	229.136	62.8519	68.273
COMMD1	188.699	270.62	202.565	48.2583	44.0686	72.936	4.16612	12.5704	2.88478
LRRTM1	189.796	195.597	108.582	14.5897	36.7238	17.1614	96.6539	30.8545	10.5775
CARD19	189.796	218.818	160.592	75.1931	58.7581	69.7182	204.973	83.4215	77.889
DLK2	190.893	181.307	298.372	33.6686	83.5467	24.6695	139.982	11.4276	40.3869
ASB16	191.99	76.8097	132.306	39.28	23.8705	38.6132	171.644	45.7104	32.6941
KIAA2012	193.087	258.116	447.102	22.4457	81.7105	34.3228	6.66579	43.4249	13.4623
CNGA3	193.087	210.78	98.545	80.8046	66.1029	75.0812	39.9947	59.4236	62.5035
AKT1	193.087	129.505	200.74	49.3806	119.352	31.1051	369.118	47.996	118.276
TSKS	194.184	177.734	212.602	29.1794	14.6895	23.5969	47.4937	71.9939	76.9274
LOC108636537	194.184	242.933	188.878	4.48914	8.26286	3.21776	2.49967	23.998	31.7325
EID1	194.184	217.032	199.827	112.229	63.3486	51.4842	59.1589	101.706	66.3499
APOBEC2	194.184	177.734	183.403	134.674	78.9563	91.17	27.4964	45.7104	62.5035
EIF4G1	195.281	142.902	315.709	31.424	107.417	78.2989	373.284	99.4202	130.777
SPOCD1	196.378	175.055	287.423	7.856	36.7238	31.1051	179.143	31.9973	57.6955
PNP	196.378	361.72	299.285	65.0926	132.206	74.0086	75.8233	162.272	97.1208
SCAF1	197.475	109.856	94.8952	47.136	30.2972	15.0162	33.3289	10.2848	10.5775
PSME2	197.475	179.52	62.9593	48.2583	20.1981	67.5731	130.816	81.136	55.7723
GH1	197.475	292.948	285.598	96.5166	112.008	188.776	6.66579	9.14209	20.1934
CSAD	197.475	129.505	209.864	99.8834	77.1201	34.3228	95.8207	60.5663	30.7709
CALB2	197.475	252.757	166.979	54.992	66.1029	61.1375	86.6552	65.1374	72.1194
BDNF	197.475	220.604	191.615	83.0491	34.8876	92.2426	129.15	25.1407	34.6173
ZNF407	198.572	173.268	151.467	95.3943	110.172	65.4279	149.147	68.5657	110.583
SHISA9	198.572	166.123	193.44	34.7909	59.6762	33.2502	62.4918	115.419	125.007
PUS1	198.572	187.558	367.719	90.9051	80.7924	69.7182	113.318	34.2828	23.0782
PARVB	198.572	228.643	266.436	54.992	134.96	57.9198	178.31	52.567	117.314
LOC102172551	198.572	151.833	102.195	39.28	10.0991	27.8873	12.4984	25.1407	18.2703
TMEM171	199.669	167.909	203.477	78.56	88.1372	134.074	94.1542	69.7084	88.4665
RBPMS2	199.669	286.697	139.605	78.56	101.909	81.5167	152.48	86.8498	85.5817
NDUFS5	199.669	669.852	168.804	120.085	87.2191	121.202	29.996	99.4202	38.4637
KMT5A	200.767	188.452	221.726	118.962	120.271	78.2989	198.307	135.989	132.7
DDR2	200.767	140.222	104.02	17.9566	60.5943	58.9923	116.651	126.846	65.3883
XIRP2	201.864	255.437	378.668	85.2937	139.551	183.413	120.817	258.264	106.737
SEMA4D	201.864	149.154	252.75	41.5246	71.6115	23.5969	18.3309	3.42828	17.3087
RPS27	201.864	217.925	82.1208	74.0708	38.56	23.5969	37.4951	78.8505	25.963
PPP2R3B	201.864	137.543	176.104	30.3017	19.28	6.43553	279.13	9.14209	30.7709
IGHMBP2	201.864	146.474	289.248	70.704	77.1201	64.3553	676.577	67.4229	97.1208
PIGT	204.058	194.704	257.312	29.1794	81.7105	65.4279	130.816	84.5643	196.165
LOC102189495	204.058	355.468	252.75	41.5246	25.7067	43.9761	11.6651	42.2822	47.118
CDK5R2	204.058	118.787	71.1714	15.712	38.56	28.9599	247.467	33.1401	26.9246
MIR187	205.155	193.81	170.629	13.4674	24.7886	27.8873	36.6618	33.1401	35.5789
LOC102188296	205.155	187.558	130.481	2.24457	0.918096	1.07259	0	1.14276	0
MDK	206.252	201.849	100.37	23.568	16.5257	34.3228	8.33223	20.5697	6.73115
CIB2	206.252	184.879	147.818	75.1931	51.4134	38.6132	40.8279	62.8519	36.5405
ARHGDIA	206.252	360.827	210.777	54.992	109.253	75.0812	811.56	122.275	78.8506
RCC1L	207.349	170.589	281.036	71.8263	59.6762	30.0325	135.815	50.2815	22.1166
LYRM7	207.349	189.345	70.2589	39.28	69.7753	52.5568	6.66579	87.9926	20.1934
LOC108634747	207.349	180.413	89.4205	1.12229	1.83619	0	1.66645	0	0
SYS1	208.446	179.52	109.494	22.4457	34.8876	12.8711	48.327	51.4242	45.1948
RANGRF	209.543	947.617	84.8582	46.0137	37.6419	76.1538	59.9921	143.988	55.7723
PXT1	209.543	124.146	182.491	81.9268	39.4781	61.1375	10.8319	140.56	59.6187
PCNT	209.543	247.399	358.594	99.8834	154.24	105.114	242.468	50.2815	103.852
MECP2	209.543	142.902	222.639	42.6469	91.8096	30.0325	205.806	51.4242	147.124
ANAPC5	209.543	275.979	276.473	25.8126	146.895	112.622	184.142	89.1354	139.431
F5	211.737	153.619	295.635	8.97828	102.827	80.4441	34.1622	100.563	46.1564
RPL13	212.834	255.437	175.191	86.416	101.909	67.5731	74.1569	87.9926	53.8492
NOP14	212.834	165.23	144.168	38.1577	75.2839	49.3391	54.1595	59.4236	32.6941
LOC102188264	212.834	282.231	464.439	104.373	152.404	49.3391	308.293	12.5704	123.084
LOC102175922	212.834	228.643	235.413	7.856	29.3791	0	3.33289	2.28552	0
NDUFC2	213.932	464.43	199.827	94.272	73.4477	80.4441	9.99868	20.5697	29.8094
BCAP31	215.029	531.416	209.864	134.674	183.619	159.816	177.477	190.841	222.128
TSPAN19	216.126	376.903	105.845	85.2937	38.56	76.1538	58.3256	159.987	108.66
GCLM	216.126	129.505	228.113	22.4457	100.072	78.2989	34.9954	103.991	80.7737
ZFYVE27	218.32	175.948	264.612	1.12229	13.7714	17.1614	45.8273	12.5704	24.0398
SIRT4	218.32	154.512	276.473	41.5246	58.7581	64.3553	36.6618	67.4229	74.0426
NDUFA3	218.32	234.895	59.3095	53.8697	9.18096	28.9599	19.9974	22.8552	13.4623
PSMB8	219.417	142.009	106.757	68.4594	47.741	42.9035	109.985	54.8525	23.0782
BID	219.417	335.819	261.874	159.365	122.107	151.235	147.481	171.414	86.5433
ANXA3	219.417	317.956	167.891	24.6903	44.9867	42.9035	33.3289	44.5677	60.5803
MTFMT	220.514	148.261	169.716	47.136	79.8743	61.1375	84.1556	41.1394	56.7339
LOC102189116	220.514	201.849	225.376	89.7828	87.2191	52.5568	141.648	106.277	139.431
CDC37	221.611	169.696	182.491	43.7691	60.5943	60.0649	399.947	65.1374	63.4651
SEL1L	222.708	218.818	152.38	51.6251	55.0858	77.2263	200.807	91.4209	75.0042
NRDE2	222.708	148.261	89.4205	88.6606	58.7581	65.4279	53.3263	91.4209	35.5789
ZNF274	223.805	287.59	207.127	48.2583	122.107	134.074	219.138	212.554	168.279
REC8	223.805	796.677	125.919	155.998	79.8743	164.106	52.4931	129.132	77.889
NFKBIB	223.805	235.788	260.049	70.704	39.4781	49.3391	89.9881	26.2835	16.3471
INTU	223.805	232.215	136.868	87.5383	102.827	68.6456	61.6585	188.556	67.3115
UBAC1	224.902	234.002	450.752	46.0137	150.568	51.4842	520.765	100.563	200.973
LMO1	224.902	155.406	358.594	78.56	108.335	68.6456	79.1562	85.7071	120.199
CMYA5	224.902	174.161	275.561	96.5166	111.09	127.638	116.651	212.554	202.896
POLE	225.999	230.429	147.818	86.416	131.288	111.549	93.321	46.8532	73.081
LOC108638627	227.097	269.727	125.006	2.24457	2.75429	11.7985	0.833223	4.57104	0
FADD	227.097	178.627	310.234	37.0354	75.2839	50.4116	254.966	43.4249	58.6571
SURF6	229.291	235.788	111.319	28.0571	52.3315	74.0086	344.954	38.8539	15.3855
LOC106502849	229.291	130.398	240.888	66.2148	26.6248	28.9599	42.4944	61.7091	51.926
KLF13	229.291	131.291	175.191	32.5463	79.8743	17.1614	174.144	59.4236	47.118
TCTEX1D2	230.388	194.704	98.545	25.8126	12.8533	18.234	9.16546	31.9973	7.69274
GNAI2	230.388	265.261	93.9827	102.128	96.4001	64.3553	119.151	62.8519	59.6187
CA12	230.388	153.619	251.837	34.7909	81.7105	35.3954	29.996	21.7125	31.7325
PRDM15	231.485	157.192	125.919	11.2229	96.4001	3.21776	100.82	89.1354	26.9246
HM13	231.485	234.895	188.878	80.8046	155.158	124.42	206.639	177.128	159.624
FN3KRP	231.485	242.04	393.268	123.451	168.012	91.17	329.123	125.704	199.05
PIGH	232.582	163.444	144.168	111.106	76.202	84.7345	87.4885	149.702	77.889
NDUFA11	233.679	749.341	43.7978	15.712	13.7714	20.3792	2.49967	10.2848	1.92318
GNGT1	233.679	143.795	152.38	109.984	56.9219	47.1939	10.8319	65.1374	35.5789
RHOBTB1	234.776	166.123	234.501	32.5463	89.9734	74.0086	257.466	103.991	179.818
TMED9	235.873	188.452	380.493	59.4811	156.076	82.5893	681.577	73.1367	150.008
RPL11	235.873	532.309	178.841	54.992	40.3962	74.0086	42.4944	67.4229	23.0782
LOC102183469	235.873	274.193	294.723	21.3234	167.093	110.477	29.996	227.409	103.852
CNTD2	235.873	183.986	152.38	33.6686	69.7753	43.9761	59.9921	17.1414	19.2318
CNNM1	235.873	337.605	396.005	88.6606	121.189	146.945	109.152	185.127	85.5817
AFAP1	235.873	235.788	293.81	121.207	88.1372	75.0812	205.806	134.846	142.316
LOC102185944	236.97	176.841	213.514	93.1497	66.1029	104.041	40.8279	78.8505	75.0042
LRRTM3	238.067	207.207	287.423	49.3806	141.387	140.509	190.808	106.277	291.362
LOC102174081	238.067	270.62	205.302	70.704	42.2324	42.9035	69.1575	30.8545	46.1564
CCDC81	238.067	280.445	242.713	63.9703	158.831	161.961	114.152	217.125	215.397
TTC6	239.165	284.91	257.312	46.0137	44.9867	49.3391	89.1549	70.8512	52.8876
YPEL4	240.262	158.978	125.919	41.5246	34.8876	12.8711	29.1628	26.2835	12.5007
MTIF3	241.359	290.269	199.827	88.6606	131.288	149.09	113.318	161.129	256.745
ILDR1	241.359	308.132	230.851	144.775	94.5639	102.968	244.134	87.9926	112.506
EYA2	241.359	200.062	243.625	70.704	126.697	127.638	188.308	277.691	134.623
C17H12orf65	242.456	417.094	233.588	197.522	131.288	165.179	157.479	297.118	201.934
IER3	243.553	193.81	167.891	29.1794	34.8876	25.7421	84.9888	17.1414	27.8862
EMC6	243.553	335.819	346.732	171.71	204.735	135.146	82.4891	111.991	124.045
C18H19orf54	243.553	195.597	136.868	54.992	60.5943	63.2827	216.638	65.1374	70.1962
LAMP3	244.65	288.483	316.621	106.617	69.7753	74.0086	263.299	217.125	220.205
DENND4B	244.65	200.955	183.403	72.9486	128.533	111.549	349.954	161.129	263.476
USF2	245.747	204.528	253.662	33.6686	85.3829	48.2665	214.972	33.1401	51.926
NSMCE1	246.844	426.919	151.467	96.5166	55.0858	123.348	17.4977	66.2801	21.155
ITPR3	246.844	183.986	313.884	108.862	104.663	13.9436	140.815	15.9987	58.6571
CXCR4	246.844	286.697	301.11	89.7828	158.831	115.84	93.321	342.828	288.478
LOC102174664	247.941	267.941	163.329	108.862	67.9391	115.84	71.6572	106.277	65.3883
CFAP57	247.941	311.704	225.376	10.1006	88.1372	114.767	48.327	97.1347	118.276
XRCC1	250.135	240.253	197.09	29.1794	35.8057	50.4116	50.8266	27.4263	37.5021
PCID2	250.135	583.218	137.781	116.718	107.417	176.977	98.3204	63.9946	88.4665
UBE2O	252.33	296.521	399.655	63.9703	156.076	65.4279	158.312	39.9966	130.777
LOC108637868	252.33	316.17	71.1714	5.61143	10.0991	0	0	0	0
FARS2	252.33	346.537	220.814	59.4811	90.8915	134.074	89.9881	69.7084	57.6955
MIER2	253.427	125.039	212.602	20.2011	50.4953	22.5244	281.63	2.28552	6.73115
NMRAL1	254.524	233.108	414.254	133.552	170.766	217.735	105.819	118.847	150.97
SLC5A11	255.621	240.253	289.248	139.163	15.6076	50.4116	64.9914	83.4215	51.926
LOC102185788	255.621	429.598	141.43	0	2.75429	0	0	0	0
ZNHIT1	256.718	410.842	114.057	24.6903	22.0343	35.3954	1.66645	30.8545	0.961592
WWP2	256.718	270.62	264.612	121.207	177.193	116.912	516.599	155.415	289.439
GPR1	256.718	254.544	409.692	117.84	189.128	186.63	371.618	353.113	354.828
DNAH6	256.718	202.742	239.063	141.408	145.059	74.0086	160.812	332.543	156.74
PPP3CA	257.815	275.086	273.736	216.601	119.352	109.404	148.314	149.702	209.627
LOC102181500	257.815	169.696	174.279	66.2148	11.9352	76.1538	8.33223	49.1387	0
AURKB	257.815	291.162	219.901	53.8697	75.2839	94.3878	193.308	244.551	112.506
KLHL22	258.912	152.726	230.851	99.8834	65.1848	91.17	318.291	82.2788	73.081
FREM1	258.912	342.964	370.456	199.767	220.343	137.291	164.145	115.419	94.236
EMC1	258.912	175.055	277.386	117.84	91.8096	99.7507	369.118	198.84	123.084
RSPH3	260.009	208.994	152.38	72.9486	51.4134	70.7908	94.1542	39.9966	38.4637
LOC102185549	260.009	180.413	193.44	84.1714	57.84	67.5731	56.6592	60.5663	18.2703
C11H2orf91	260.009	259.902	238.15	54.992	21.1162	35.3954	3.33289	12.5704	12.5007
LOC102182100	261.106	174.161	318.446	41.5246	33.9696	54.702	34.9954	84.5643	1.92318
COMMD6	261.106	218.818	220.814	40.4023	16.5257	34.3228	11.6651	18.2842	10.5775
CCDC167	261.106	1690.71	174.279	107.739	94.5639	178.05	57.4924	113.133	109.622
TTC25	262.203	175.055	144.168	71.8263	78.0382	34.3228	35.8286	46.8532	42.3101
TMEM265	263.3	209.887	367.719	52.7474	189.128	51.4842	110.819	41.1394	30.7709
SLC16A11	263.3	223.284	203.477	38.1577	22.0343	40.7583	217.471	31.9973	47.118
RRP8	264.397	232.215	145.993	26.9349	85.3829	89.0248	99.1536	110.848	136.546
HAUS4	264.397	260.796	319.359	62.848	183.619	202.719	378.283	444.534	295.209
LITAF	265.495	234.002	236.326	181.81	126.697	135.146	50.8266	62.8519	83.6585
CD3EAP	265.495	133.97	323.921	44.8914	99.1544	53.6294	274.131	59.4236	100.006
SHQ1	266.592	342.964	444.365	197.522	169.848	220.953	154.98	318.83	151.932
LOC108638079	266.592	124.146	159.679	46.0137	65.1848	58.9923	34.9954	57.138	79.8122
LOC108637680	266.592	199.169	437.978	63.9703	60.5943	81.5167	166.645	36.5684	27.8862
SUN2	267.689	127.718	62.0469	31.424	49.5772	43.9761	451.607	39.9966	26.9246
RCAN1	267.689	249.185	360.419	58.3589	69.7753	89.0248	119.151	106.277	125.007
ATP6V1E1	267.689	587.683	170.629	112.229	96.4001	136.219	140.815	317.688	68.273
SIM1	268.786	182.2	210.777	77.4377	168.012	78.2989	135.815	298.261	129.815
PXMP2	268.786	290.269	299.285	106.617	64.2667	99.7507	68.3243	69.7084	85.5817
WASF2	272.077	209.887	268.261	103.25	114.762	105.114	274.964	95.9919	131.738
MOSPD3	272.077	192.917	263.699	88.6606	136.796	82.5893	258.299	118.847	116.353
IFT43	272.077	250.971	166.067	34.7909	43.1505	39.6858	9.16546	13.7131	5.76955
EMC4	272.077	422.453	166.979	89.7828	50.4953	96.5329	35.8286	77.7077	32.6941
PSENEN	273.174	317.956	83.0333	37.0354	30.2972	58.9923	19.1641	74.2795	20.1934
TM9SF1	274.271	197.383	224.464	95.3943	99.1544	75.0812	128.316	92.5636	90.3897
LOC102169972	275.368	298.307	151.467	43.7691	22.9524	31.1051	46.6605	47.996	16.3471
C29H11orf84	275.368	133.97	171.541	28.0571	74.3658	24.6695	411.612	23.998	14.4239
PCBD2	276.465	250.971	107.67	118.962	31.2153	89.0248	22.497	42.2822	55.7723
MKNK2	276.465	178.627	121.356	44.8914	73.4477	51.4842	139.982	49.1387	47.118
IRX1	278.66	188.452	285.598	35.9131	43.1505	28.9599	139.982	21.7125	12.5007
RPS24	279.757	311.704	160.592	115.595	94.5639	124.42	114.152	559.953	208.666
LAGE3	279.757	229.536	456.227	103.25	211.162	97.6055	94.9875	90.2781	137.508
DAXX	279.757	228.643	322.096	148.142	102.827	19.3066	612.419	57.138	69.2346
PDE6C	280.854	327.781	219.901	24.6903	37.6419	39.6858	25.8299	37.7111	15.3855
LOC108638070	280.854	133.97	214.427	40.4023	56.0039	47.1939	66.6579	51.4242	59.6187
KMT2D	280.854	207.207	139.605	63.9703	58.7581	36.468	278.297	27.4263	69.2346
TCF25	281.951	208.994	103.107	24.6903	57.84	35.3954	66.6579	31.9973	30.7709
PCP4L1	281.951	359.04	277.386	121.207	199.227	188.776	492.435	228.552	345.212
MGRN1	281.951	163.444	342.17	53.8697	123.943	40.7583	414.945	92.5636	160.586
PRMT7	283.048	287.59	310.234	80.8046	249.722	117.985	434.109	220.553	219.243
MON1B	283.048	338.498	360.419	133.552	156.994	150.162	533.263	107.42	190.395
TIMM8B	284.145	594.828	123.181	154.875	55.0858	105.114	12.4984	105.134	18.2703
TEN1	284.145	283.124	99.4575	30.3017	12.8533	12.8711	4.99934	28.569	15.3855
TCTN2	285.242	190.238	231.763	105.495	64.2667	32.1776	32.4957	34.2828	22.1166
CCDC160	285.242	210.78	218.076	168.343	105.581	124.42	64.1582	105.134	97.1208
RPL30	286.339	373.331	108.582	134.674	65.1848	108.331	52.4931	90.2781	31.7325
LOC108634593	286.339	394.766	119.531	8.97828	21.1162	13.9436	9.16546	26.2835	32.6941
C10H15orf61	286.339	179.52	250.012	46.0137	11.9352	31.1051	6.66579	26.2835	12.5007
MLLT1	288.533	136.65	177.928	40.4023	102.827	28.9599	433.276	41.1394	50.0028
JUND	288.533	295.628	91.2454	32.5463	11.0172	18.234	49.1602	30.8545	12.5007
DNAJB12	288.533	360.827	147.818	90.9051	178.111	91.17	190.808	217.125	251.937
CELF6	288.533	406.377	823.946	138.041	192.8	172.687	222.471	186.27	187.51
AXIN1	288.533	192.917	416.991	86.416	164.339	40.7583	726.571	78.8505	306.748
LRRIQ1	289.63	234.002	242.713	122.329	80.7924	211.3	138.315	255.978	178.856
PAK4	290.728	189.345	289.248	95.3943	131.288	36.468	355.786	51.4242	125.969
NDUFB8	290.728	255.437	150.555	142.53	122.107	52.5568	71.6572	126.846	79.8122
MAPK1	290.728	304.559	225.376	161.609	174.438	85.8071	211.639	177.128	137.508
CPSF4	290.728	311.704	359.507	96.5166	110.172	35.3954	460.773	67.4229	80.7737
LOC102169647	291.825	187.558	288.335	4.48914	30.2972	6.43553	0	4.57104	0
VSIG10	292.922	225.963	204.39	67.3371	165.257	95.4603	388.282	71.9939	190.395
LOC102177253	292.922	166.123	416.079	5.61143	0	0	0	1.14276	0
RBM38	294.019	231.322	362.244	59.4811	121.189	35.3954	1089.02	71.9939	115.391
SMARCA4	295.116	173.268	317.534	65.0926	131.288	71.8634	444.941	131.418	174.048
GATA2	295.116	180.413	262.787	60.6034	55.0858	25.7421	186.642	44.5677	50.9644
ZNF438	296.213	235.788	280.123	104.373	201.063	126.565	299.127	276.548	194.242
ZMYM3	296.213	260.796	300.197	42.6469	143.223	68.6456	199.974	117.704	69.2346
LOC102190950	296.213	316.17	484.513	76.3154	113.844	80.4441	257.466	93.7064	122.122
CALCR	296.213	126.825	177.928	80.8046	135.878	45.0487	152.48	306.26	317.325
TNPO2	297.31	328.674	311.147	124.574	190.964	163.033	409.113	175.985	176.933
VEGFC	298.407	250.078	193.44	120.085	98.2363	163.033	69.9908	143.988	177.895
LOC102174856	298.407	700.218	130.481	159.365	59.6762	120.13	42.4944	93.7064	89.4281
COMMD7	298.407	325.994	552.947	79.6823	96.4001	143.727	176.643	58.2808	123.084
LOC108637261	299.504	285.803	305.672	186.299	124.861	223.098	176.643	266.263	274.054
SLC28A1	301.698	337.605	610.432	131.307	152.404	213.445	267.465	197.698	318.287
LOC102179886	301.698	223.284	187.965	111.106	114.762	87.9522	53.3263	71.9939	71.1578
LOC102174478	302.795	318.849	346.732	213.234	55.0858	111.549	33.3289	57.138	22.1166
FMC1	303.893	265.261	89.4205	121.207	46.8229	62.2101	25.8299	38.8539	25.0014
PITRM1	304.99	432.278	336.695	129.063	193.718	102.968	454.94	95.9919	117.314
FTSJ3	304.99	304.559	459.877	188.544	171.684	140.509	303.293	63.9946	77.889
BBS7	304.99	246.505	243.625	147.019	122.107	164.106	124.984	117.704	136.546
rna49416	306.087	94.6724	71.1714	50.5029	20.1981	25.7421	20.8306	153.13	39.4253
MRPL49	307.184	432.278	389.618	29.1794	148.732	124.42	385.782	101.706	171.163
YPEL3	308.281	400.125	342.17	51.6251	39.4781	68.6456	85.822	35.4256	28.8478
HIC2	308.281	227.75	246.363	50.5029	69.7753	18.234	223.304	38.8539	53.8492
LOC106503641	309.378	250.078	242.713	60.6034	89.9734	40.7583	31.6625	42.2822	34.6173
GDI1	310.475	248.292	197.09	52.7474	107.417	31.1051	217.471	41.1394	38.4637
VANGL2	311.572	183.093	279.211	92.0274	176.274	111.549	24.9967	19.4269	34.6173
FRAT2	311.572	279.551	374.106	224.457	142.305	163.033	232.469	169.129	111.545
GARNL3	315.96	266.154	320.271	152.631	181.783	186.63	254.966	225.124	245.206
C24H18orf21	315.96	531.416	181.578	76.3154	68.8572	130.856	108.319	245.694	117.314
ZDHHC18	317.058	211.673	274.649	118.962	201.063	36.468	246.634	158.844	130.777
ACOT12	318.155	208.101	140.518	56.1143	131.288	74.0086	107.486	188.556	81.7353
TNRC18	319.252	264.368	345.82	141.408	198.309	110.477	354.12	139.417	162.509
GRM4	319.252	182.2	286.51	56.1143	127.615	37.5406	793.229	66.2801	213.473
ZDHHC3	320.349	270.62	179.753	88.6606	103.745	55.7746	558.26	62.8519	113.468
LOC102190551	322.543	83.9547	24.6363	30.3017	41.3143	24.6695	5.83256	33.1401	47.118
RPL35	323.64	444.782	93.9827	15.712	11.0172	2.14518	29.1628	179.413	20.1934
CDCA4	323.64	220.604	239.063	148.142	116.598	68.6456	88.3217	42.2822	36.5405
SUGP2	324.737	376.903	248.187	104.373	104.663	108.331	579.09	36.5684	116.353
FSTL4	325.834	319.743	210.777	66.2148	62.4305	78.2989	80.8227	38.8539	106.737
CARHSP1	325.834	566.248	528.311	135.797	261.657	89.0248	243.301	319.973	221.166
AJUBA	325.834	329.567	425.203	116.718	291.955	67.5731	748.235	261.692	249.052
NFIX	326.931	284.91	214.427	32.5463	36.7238	36.468	67.4911	59.4236	56.7339
LOC108637487	328.028	392.98	193.44	2.24457	1.83619	0	0	0	0
LOC102184834	330.223	256.33	292.898	154.875	138.632	70.7908	209.139	71.9939	122.122
USP30	331.32	298.307	341.258	105.495	199.227	105.114	729.07	163.415	313.479
TTLL1	331.32	318.849	310.234	139.163	171.684	93.3152	178.31	284.547	257.707
ESYT2	331.32	275.979	340.345	140.286	193.718	111.549	254.133	135.989	124.045
ARHGAP44	331.32	305.452	373.194	217.723	265.33	188.776	371.618	330.258	397.138
USP43	334.611	267.048	346.732	57.2366	155.158	98.6781	328.29	54.8525	91.3513
TANC1	335.708	304.559	369.544	104.373	191.882	174.832	363.285	159.987	109.622
MRPS33	335.708	471.576	298.372	147.019	141.387	319.631	160.812	281.119	218.281
MSH5	336.805	336.712	356.769	126.818	169.848	93.3152	332.456	301.689	273.092
S100A16	338.999	353.682	420.641	92.0274	110.172	143.727	344.954	188.556	175.01
LOC102170140	338.999	418.881	524.661	20.2011	22.0343	21.4518	471.604	138.274	612.534
FZR1	340.096	326.888	161.504	78.56	118.434	47.1939	642.415	65.1374	203.858
APIP	340.096	256.33	190.703	120.085	57.84	82.5893	39.1615	66.2801	31.7325
KANSL3	341.193	348.323	465.351	116.718	234.114	93.3152	821.558	127.989	233.667
MAD2L2	342.29	715.402	191.615	71.8263	86.301	78.2989	54.9927	143.988	48.0796
CMIP	342.29	242.04	185.228	83.0491	111.09	61.1375	67.4911	81.136	105.775
SCARB1	343.388	259.009	462.614	133.552	236.869	198.429	589.922	333.686	552.916
LOC102174867	345.582	373.331	610.432	50.5029	55.0858	65.4279	234.136	311.974	208.666
EFHD2	345.582	199.169	281.036	94.272	57.84	51.4842	1071.53	49.1387	47.118
MYH14	346.679	142.009	355.857	80.8046	85.3829	98.6781	164.978	223.981	155.778
LOC102189098	352.164	276.872	284.686	41.5246	30.2972	34.3228	24.1635	30.8545	26.9246
SLAIN1	353.261	518.019	335.783	345.664	149.65	155.525	224.137	345.114	213.473
ERBB4	353.261	296.521	306.584	61.7257	47.741	52.5568	54.9927	50.2815	107.698
FAM193A	354.358	241.147	312.972	80.8046	99.1544	25.7421	144.148	82.2788	141.354
NUMA1	358.747	300.987	545.647	47.136	174.438	53.6294	294.961	23.998	63.4651
LOC108633924	358.747	296.521	351.295	108.862	127.615	108.331	237.469	118.847	156.74
HSPB11	358.747	293.842	403.305	90.9051	70.6934	93.3152	14.1648	39.9966	38.4637
PNOC	359.844	295.628	406.954	101.006	142.305	75.0812	108.319	73.1367	72.1194
CHERP	359.844	250.971	383.231	75.1931	221.261	95.4603	617.419	119.99	233.667
NTHL1	360.941	468.003	268.261	66.2148	61.5124	71.8634	59.1589	43.4249	30.7709
KDM4B	363.135	347.43	511.887	99.8834	196.473	67.5731	712.406	143.988	301.94
RNF25	365.329	504.622	169.716	23.568	14.6895	42.9035	26.6631	29.7118	12.5007
RAB3B	366.426	292.055	573.933	154.875	226.77	158.743	359.953	423.964	601.957
SVEP1	367.523	316.17	338.52	113.351	146.895	89.0248	107.486	108.562	139.431
MCRIP2	368.621	496.583	319.359	202.011	207.49	175.904	255.8	164.558	160.586
CANT1	368.621	311.704	359.507	148.142	209.326	80.4441	284.962	57.138	87.5049
RASSF5	369.718	253.65	421.554	30.3017	126.697	110.477	214.138	148.559	93.2744
NDUFB6	369.718	341.178	304.76	75.1931	68.8572	81.5167	26.6631	78.8505	42.3101
ATG13	369.718	369.758	486.338	122.329	242.377	154.453	906.547	196.555	197.126
MRPL53	370.815	731.478	153.292	98.7611	44.0686	121.202	82.4891	249.122	89.4281
FYCO1	370.815	272.406	291.985	75.1931	197.391	138.364	400.78	169.129	407.715
DOCK1	370.815	296.521	343.995	203.134	254.313	208.082	208.306	213.696	204.819
HK2	373.009	371.544	672.478	121.207	186.373	135.146	263.299	234.266	235.59
MESDC2	374.106	398.338	317.534	179.566	155.158	97.6055	603.254	300.546	306.748
CACHD1	374.106	388.514	449.84	205.378	235.951	246.695	169.978	217.125	370.213
BAG6	374.106	241.147	390.53	78.56	166.175	87.9522	228.303	60.5663	132.7
MARK2	375.203	221.498	223.551	53.8697	89.9734	36.468	183.309	37.7111	47.118
ETHE1	375.203	308.132	374.106	181.81	218.507	208.082	190.808	278.834	163.471
ZBTB14	376.3	218.818	103.107	59.4811	32.1334	10.7259	66.6579	43.4249	20.1934
MRPL16	376.3	430.491	335.783	47.136	100.991	96.5329	104.153	154.273	81.7353
LOC102173562	376.3	493.011	139.605	15.712	6.42667	8.58071	2.49967	4.57104	4.80796
HIGD1C	376.3	493.904	211.689	111.106	44.0686	139.436	52.4931	84.5643	54.8108
MCPH1	378.494	285.803	224.464	98.7611	135.878	109.404	604.92	69.7084	79.8122
MARCKSL1	378.494	394.766	439.803	47.136	87.2191	91.17	879.884	114.276	157.701
EZH1	382.883	318.849	384.143	204.256	163.421	133.001	207.473	132.56	251.937
ZNF395	383.98	403.697	802.047	153.753	154.24	67.5731	79.1562	76.565	74.0426
COQ3	383.98	466.217	173.366	89.7828	88.1372	148.017	16.6645	31.9973	34.6173
KDM6B	386.174	326.888	144.168	22.4457	37.6419	15.0162	103.32	17.1414	11.5391
SYNGR2	387.271	349.216	519.186	105.495	169.848	76.1538	394.115	94.8492	129.815
SUPT6H	387.271	324.208	350.382	83.0491	173.52	101.896	227.47	191.984	99.044
LOC108637643	387.271	329.567	492.725	2.24457	18.3619	5.36294	17.4977	19.4269	3.84637
HACD3	387.271	486.759	470.826	181.81	315.825	175.904	144.981	165.7	213.473
ZPBP2	388.368	425.133	251.837	244.658	140.469	140.509	116.651	226.267	189.434
TOPAZ1	389.465	310.811	285.598	172.832	148.732	187.703	102.486	185.127	393.291
RNPEP	389.465	279.551	470.826	141.408	242.377	97.6055	442.442	105.134	158.663
HACD4	389.465	335.819	237.238	263.737	96.4001	105.114	42.4944	74.2795	52.8876
SHOX2	391.659	453.713	1034.72	166.098	145.977	80.4441	607.42	148.559	175.01
NELFCD	391.659	372.438	538.348	243.536	124.861	172.687	302.46	154.273	68.273
MAGEA10	391.659	325.994	310.234	129.063	76.202	110.477	51.6599	19.4269	218.281
DNAJC19	391.659	309.025	163.329	136.919	100.991	83.6619	29.996	69.7084	42.3101
ARFGAP3	391.659	359.04	381.406	273.838	161.585	150.162	103.32	300.546	244.244
APH1A	391.659	259.009	328.483	80.8046	166.175	37.5406	92.4878	28.569	59.6187
MB	393.853	342.071	344.908	43.7691	75.2839	128.711	111.652	63.9946	53.8492
HMGA1	394.951	213.459	172.454	29.1794	71.6115	43.9761	129.983	49.1387	90.3897
CEP104	396.048	336.712	498.2	210.99	306.644	189.848	745.735	419.393	328.865
BDH2	396.048	500.156	229.026	223.335	120.271	218.808	69.9908	226.267	186.549
LOC106503617	401.533	741.303	1049.32	16.8343	94.5639	104.041	514.099	270.834	219.243
AGR2	402.63	637.699	260.049	41.5246	43.1505	127.638	24.1635	63.9946	27.8862
LOC108635520	405.921	358.147	347.645	13.4674	8.26286	19.3066	25.8299	20.5697	17.3087
IQCK	409.213	288.483	548.385	1.12229	12.8533	82.5893	434.109	1402.17	893.319
FARP1	410.31	475.148	353.12	283.938	231.36	113.694	515.765	204.554	390.406
SIN3B	414.698	233.108	333.046	69.5817	82.6286	55.7746	399.947	51.4242	123.084
PRR13	415.795	546.599	245.45	177.321	130.37	224.171	168.311	267.406	253.86
TMEM165	417.989	356.361	381.406	202.011	93.6458	180.195	86.6552	76.565	107.698
C8H9orf40	419.086	270.62	427.028	60.6034	21.1162	34.3228	12.4984	34.2828	4.80796
PRR3	420.184	295.628	705.327	188.544	158.831	141.582	1585.62	99.4202	150.008
LOC102188442	420.184	559.996	272.824	186.299	141.387	227.389	64.9914	105.134	78.8506
LOC102179956	420.184	388.514	248.187	95.3943	55.0858	54.702	19.9974	46.8532	37.5021
LVRN	421.281	829.723	474.476	263.737	168.012	254.203	173.31	269.692	172.125
DPM3	421.281	626.088	216.252	98.7611	39.4781	70.7908	25.8299	36.5684	15.3855
PIAS3	422.378	312.597	533.785	54.992	97.3182	168.396	234.136	67.4229	90.3897
TCEAL4	427.863	326.888	167.891	34.7909	24.7886	37.5406	9.99868	23.998	12.5007
CNKSR1	427.863	234.002	480.863	48.2583	74.3658	37.5406	784.063	39.9966	86.5433
RPS26	428.96	844.013	291.985	79.6823	89.9734	112.622	54.1595	361.112	80.7737
NDUFB1	428.96	245.612	145.993	53.8697	37.6419	25.7421	14.1648	54.8525	9.61592
TRAF3IP2	430.057	367.972	321.184	134.674	114.762	193.066	32.4957	98.2774	62.5035
EZH2	430.057	351.895	264.612	185.177	148.732	75.0812	160.812	124.561	97.1208
ALDH1A1	430.057	610.012	756.424	306.384	420.488	185.558	364.119	900.496	608.688
LOC108638038	431.154	316.17	297.46	204.256	118.434	191.993	37.4951	106.277	128.853
GPATCH4	431.154	465.324	287.423	29.1794	139.551	175.904	93.321	121.133	109.622
LOC108637681	432.251	392.087	236.326	10.1006	0.918096	2.14518	0	0	1.92318
B4GALT3	435.543	300.987	342.17	68.4594	190.964	77.2263	554.094	63.9946	246.168
CSNK1G2	437.737	254.544	448.927	85.2937	222.179	70.7908	490.769	84.5643	266.361
RAD23A	441.028	278.658	467.176	154.875	224.015	203.792	516.599	261.692	253.86
SYT11	442.125	300.094	354.944	108.862	199.227	133.001	594.922	814.789	478.873
LOC102190570	442.125	228.643	191.615	49.3806	26.6248	40.7583	14.1648	38.8539	25.963
UXS1	443.222	306.345	268.261	202.011	144.141	174.832	125.817	181.699	150.97
LOC102170266	444.319	1270.93	64.7842	68.4594	34.8876	72.936	20.8306	81.136	26.9246
AP3M2	444.319	458.179	321.184	218.846	185.455	125.493	400.78	226.267	199.05
NDUFS6	446.514	439.423	202.565	28.0571	56.9219	55.7746	63.325	60.5663	58.6571
ADCY2	449.805	283.124	454.402	182.933	252.476	196.284	244.968	318.83	398.099
DHX16	453.096	473.362	439.803	94.272	156.994	85.8071	143.314	79.9933	46.1564
MRPL52	454.193	724.333	211.689	214.357	86.301	239.187	64.1582	111.991	50.9644
LOC102184450	454.193	520.698	533.785	249.147	88.1372	208.082	117.485	214.839	205.781
RPL37	455.29	528.736	356.769	161.609	133.124	185.558	123.317	220.553	99.044
RNF121	456.387	356.361	193.44	129.063	112.926	138.364	455.773	118.847	99.044
LOC102186446	456.387	2291.79	219.901	445.547	148.732	294.962	89.9881	246.836	85.5817
SLC6A20	458.581	290.269	330.308	187.422	222.179	114.767	485.769	227.409	247.129
LOC102185866	458.581	330.46	358.594	67.3371	135.878	101.896	335.789	77.7077	134.623
PPT2	459.679	428.705	491.813	178.443	285.528	94.3878	360.786	110.848	139.431
SDK1	461.873	473.362	456.227	350.153	196.473	309.978	271.631	404.537	265.399
DZIP1	461.873	525.164	721.751	306.384	305.726	290.671	93.321	261.692	316.364
IGFBP3	462.97	401.018	740	66.2148	97.3182	60.0649	296.628	41.1394	100.967
NFKB1	464.067	376.01	510.062	187.422	224.934	138.364	235.802	302.832	333.672
LOC108635859	466.261	397.445	585.795	47.136	36.7238	46.1213	32.4957	62.8519	15.3855
ZNF470	467.358	316.17	419.729	176.199	204.735	186.63	1229	347.399	467.334
POFUT1	467.358	384.941	281.948	163.854	131.288	62.2101	175.81	42.2822	129.815
ATP2C2	467.358	494.797	579.408	216.601	222.179	203.792	406.613	220.553	373.098
LOC106503599	470.649	281.338	693.465	121.207	108.335	51.4842	887.383	77.7077	59.6187
TIMM13	472.844	784.173	371.369	186.299	171.684	181.267	54.9927	61.7091	12.5007
C18H16orf74	473.941	267.941	1017.39	167.221	412.225	207.01	871.552	242.265	587.533
TCL1A	475.038	518.019	538.348	222.213	186.373	276.728	141.648	114.276	261.553
PDXK	475.038	552.851	695.29	150.386	282.774	161.961	718.239	107.42	231.744
DYNLT1	476.135	434.957	226.289	232.313	152.404	174.832	99.9868	268.549	93.2744
CPO	479.426	308.132	408.779	58.3589	48.6591	64.3553	96.6539	347.399	275.977
ZBTB20	482.717	388.514	360.419	86.416	285.528	185.558	173.31	403.395	440.409
LOC102173607	482.717	384.941	540.173	31.424	33.0515	45.0487	41.6612	103.991	33.6557
C10H14orf39	482.717	410.842	394.18	171.71	168.012	200.574	21.6638	65.1374	128.853
METTL3	484.912	490.331	760.074	121.207	278.183	258.494	204.973	161.129	346.173
USMG5	486.009	589.469	112.232	66.2148	32.1334	51.4842	35.8286	233.123	18.2703
NCK2	486.009	392.087	504.587	252.514	310.316	216.663	838.223	311.974	412.523
AMPD2	487.106	317.956	633.243	105.495	214.834	30.0325	457.44	100.563	63.4651
MFSD6	488.203	514.446	462.614	306.384	302.972	228.461	361.619	455.962	464.449
LOC102186488	490.397	527.843	715.364	3.36686	13.7714	2.14518	7.49901	1.14276	2.88478
DDR1	491.494	351.002	373.194	39.28	89.0553	25.7421	188.308	34.2828	30.7709
COL12A1	491.494	444.782	419.729	235.68	145.977	191.993	139.148	190.841	231.744
LOC108637657	495.882	328.674	368.631	17.9566	2.75429	17.1614	8.33223	20.5697	15.3855
ELL	495.882	386.728	523.748	130.185	146.895	121.202	1217.34	116.562	205.781
TMTC1	498.077	219.711	642.367	147.019	137.714	352.882	64.9914	71.9939	132.7
RCC2	498.077	439.423	539.26	107.739	222.179	97.6055	1300.66	116.562	236.552
LOC102172376	499.174	1591.57	510.974	332.197	245.132	279.946	101.653	350.828	179.818
PLEKHO1	500.271	608.225	710.801	98.7611	187.292	228.461	386.616	209.125	234.628
FRAS1	500.271	408.163	426.116	114.473	256.149	134.074	228.303	134.846	176.933
CEACAM19	503.562	453.713	239.975	22.4457	34.8876	18.234	306.626	45.7104	68.273
IARS2	504.659	422.453	277.386	313.118	206.572	150.162	129.15	100.563	149.047
SDR42E1	505.756	516.232	661.529	388.311	251.558	309.978	696.575	451.391	423.101
LOC102189638	506.853	694.859	416.079	56.1143	106.499	111.549	45.8273	78.8505	49.0412
SDHB	507.95	463.537	530.136	168.343	206.572	165.179	250.8	230.838	297.132
DAPL1	509.047	535.881	525.573	291.794	171.684	185.558	97.4871	299.403	292.324
NUP85	510.144	658.241	362.244	85.2937	156.994	110.477	260.799	73.1367	36.5405
NFE2L1	511.242	409.949	270.999	124.574	134.96	63.2827	649.081	92.5636	190.395
LOC102172065	511.242	384.048	556.597	117.84	225.852	227.389	189.975	284.547	97.1208
PTMS	512.339	272.406	305.672	89.7828	89.0553	65.4279	1468.97	81.136	215.397
LOC100861018	512.339	1026.21	389.618	223.335	285.528	367.898	308.293	1619.29	620.227
BFAR	513.436	544.813	557.509	67.3371	161.585	72.936	341.622	222.838	253.86
ANKLE2	513.436	448.354	489.988	182.933	336.941	307.833	123.317	59.4236	65.3883
ZFHX3	515.63	484.973	381.406	265.982	371.829	234.897	349.121	253.693	341.365
LOC108634457	515.63	519.805	371.369	84.1714	22.0343	30.0325	9.16546	45.7104	6.73115
PTPN18	517.824	562.675	427.028	277.205	255.231	209.155	337.455	331.401	328.865
LOC108635578	517.824	509.087	378.668	177.321	317.661	303.542	134.149	185.127	173.087
AXIN2	517.824	368.865	635.068	166.098	113.844	69.7182	244.968	43.4249	93.2744
LOC100860961	518.921	290.269	207.127	42.6469	52.3315	32.1776	6.66579	43.4249	5.76955
PEPD	520.018	446.568	912.454	216.601	203.817	243.478	781.564	150.844	150.008
LOC108634096	520.018	1060.15	619.556	49.3806	200.145	30.0325	18.3309	23.998	55.7723
MACROD2	521.115	437.636	297.46	173.954	112.008	197.356	144.148	212.554	96.1592
WDR11	524.407	482.293	466.264	260.37	233.196	140.509	24.1635	101.706	128.853
LOC102188142	524.407	328.674	436.153	3.36686	3.67238	3.21776	0.833223	4.57104	0
ATP5B	524.407	518.912	358.594	144.775	123.025	76.1538	132.483	131.418	171.163
GPN2	525.504	369.758	578.496	157.12	246.968	124.42	431.61	43.4249	73.081
EIF3K	525.504	543.026	217.164	132.43	78.9563	174.832	44.9941	214.839	38.4637
M6PR	529.892	663.6	524.661	341.175	448.949	349.664	641.582	508.529	672.153
ACRV1	530.989	245.612	305.672	113.351	137.714	154.453	355.786	2037.54	1141.41
LOC102191575	532.086	417.094	1276.52	240.169	172.602	164.106	292.461	124.561	138.469
VPS37B	534.28	331.353	588.533	186.299	223.097	117.985	719.072	110.848	135.584
PDCD11	536.475	401.018	476.301	195.278	200.145	220.953	389.115	207.982	212.512
LOC108637664	538.669	495.69	232.676	13.4674	44.0686	22.5244	66.6579	14.8559	2.88478
B4GALT1	538.669	413.522	486.338	148.142	157.913	109.404	515.765	252.55	257.707
CNOT3	541.96	333.14	406.042	172.832	279.101	202.719	274.131	103.991	216.358
MRPL21	543.057	599.294	433.416	130.185	67.9391	178.05	80.8227	119.99	74.0426
NOB1	546.348	572.5	726.313	246.903	500.362	274.583	668.245	590.807	716.386
PAK1IP1	548.542	565.355	662.441	148.142	104.663	282.091	177.477	345.114	270.207
DHX38	549.64	317.063	375.931	51.6251	91.8096	91.17	231.636	117.704	138.469
HNRNPL	551.834	347.43	269.174	105.495	106.499	116.912	62.4918	113.133	81.7353
LOC102188201	554.028	265.261	302.022	107.739	84.4648	171.614	74.9901	78.8505	86.5433
BCL2L15	554.028	360.827	552.947	326.585	172.602	346.446	142.481	159.987	202.896
LRCH1	558.416	549.278	514.624	207.623	349.795	282.091	492.435	513.1	389.445
LOC108635405	559.513	488.545	187.053	3.36686	19.28	4.29035	14.998	10.2848	8.65433
MRPS18C	560.61	568.927	226.289	92.0274	55.0858	104.041	13.3316	44.5677	0.961592
LOC102186417	562.805	515.339	361.332	95.3943	62.4305	155.525	97.4871	34.2828	148.085
THBS4	563.902	316.17	770.111	253.637	323.17	222.026	506.6	324.544	333.672
CAT	563.902	582.324	775.586	124.574	359.894	331.43	169.144	407.966	297.132
HECTD4	564.999	512.66	507.324	253.637	391.109	332.502	154.98	230.838	287.516
AKAP12	564.999	301.88	679.778	52.7474	72.5296	87.9522	201.64	188.556	184.626
LOC102175871	566.096	735.944	187.965	11.2229	2.75429	9.65329	3.33289	37.7111	8.65433
ILDR2	566.096	414.415	524.661	170.587	236.869	155.525	235.802	204.554	170.202
NPHS2	567.193	383.155	380.493	240.169	245.132	217.735	302.46	433.106	293.286
GID4	567.193	335.819	358.594	193.033	159.749	128.711	373.284	66.2801	84.6201
ADD1	569.387	505.515	773.761	89.7828	210.244	86.8796	774.898	238.837	331.749
LOC102172050	571.581	434.064	368.631	102.128	155.158	160.888	153.313	279.976	180.779
HTR7	571.581	701.111	272.824	136.919	93.6458	161.961	113.318	106.277	57.6955
MPC2	574.872	426.919	711.714	176.199	129.452	244.55	158.312	383.968	225.974
CTTNBP2NL	574.872	450.14	619.556	233.435	402.126	241.332	738.236	423.964	636.574
NELFA	577.067	434.957	253.662	172.832	108.335	43.9761	136.649	51.4242	61.5419
INTS3	577.067	468.003	675.216	299.65	455.376	225.244	499.934	286.833	279.823
POLR1A	578.164	559.996	222.639	48.2583	188.21	34.3228	221.637	54.8525	52.8876
CCDC172	578.164	426.026	592.182	114.473	193.718	362.535	85.822	163.415	136.546
LARP4B	579.261	472.469	654.229	267.104	466.393	189.848	353.287	229.695	435.601
MKRN2	580.358	501.049	453.49	97.6388	101.909	65.4279	295.794	134.846	145.2
MAPKAP1	580.358	543.92	556.597	246.903	246.05	157.67	323.291	289.119	314.441
LOC102184534	580.358	525.164	815.734	75.1931	123.943	84.7345	110.819	166.843	67.3115
SYNE1	581.455	398.338	420.641	195.278	265.33	252.058	231.636	254.836	328.865
PIM3	583.649	473.362	845.845	86.416	163.421	72.936	2495.5	71.9939	215.397
MGAT1	584.746	570.714	477.213	144.775	259.821	184.485	456.606	279.976	344.25
SETD1A	585.843	432.278	484.513	147.019	251.558	144.799	451.607	95.9919	202.896
TTC5	586.94	685.035	1152.43	268.226	547.185	348.591	672.411	193.127	237.513
SEC24C	586.94	621.622	742.737	209.867	383.764	155.525	763.233	282.262	435.601
DCAF15	586.94	377.796	522.836	139.163	387.436	159.816	448.274	234.266	331.749
RPL19	588.038	2048.85	188.878	135.797	69.7753	187.703	44.9941	188.556	40.3869
GATB	588.038	541.24	691.64	141.408	257.985	164.106	109.985	83.4215	75.9658
MKS1	589.135	577.859	535.61	151.509	183.619	167.324	346.621	157.701	171.163
SSBP3	592.426	499.263	182.491	80.8046	92.7277	56.8472	128.316	82.2788	60.5803
PEBP1	594.62	682.356	962.639	71.8263	103.745	51.4842	216.638	178.271	137.508
NUP214	596.814	626.088	705.327	264.859	333.269	298.18	191.641	357.684	206.742
LOC102170232	596.814	613.584	636.893	296.283	347.04	430.108	465.772	258.264	280.785
FHOD3	596.814	442.102	681.603	295.161	436.096	151.235	246.634	195.412	360.597
EPS15L1	596.814	670.745	750.949	188.544	482.918	375.406	558.26	199.983	510.605
C25H7orf26	599.008	399.232	635.98	38.1577	153.322	46.1213	205.806	121.133	145.2
C25H16orf91	599.008	442.995	553.859	371.477	296.545	284.236	207.473	289.119	308.671
R3HCC1	600.105	3107.22	359.507	84.1714	43.1505	78.2989	19.1641	23.998	23.0782
NDUFS4	600.105	424.239	351.295	222.213	165.257	293.889	36.6618	62.8519	64.4267
BMPER	600.105	756.486	1242.76	117.84	474.656	258.494	74.9901	300.546	95.1976
TMEM135	601.203	704.684	778.323	489.317	361.73	511.625	249.967	351.97	353.866
DTX2	602.3	453.713	551.122	105.495	284.61	110.477	483.27	101.706	90.3897
PROCA1	603.397	424.239	701.677	95.3943	291.036	257.421	1142.35	338.257	347.135
MAP3K4	607.785	552.851	563.896	241.291	482	309.978	463.272	287.976	524.068
RPS25	609.979	2057.78	494.55	530.841	477.41	403.293	404.947	1077.62	580.802
MLH1	609.979	2556.15	312.059	410.757	288.282	479.447	226.637	247.979	282.708
AP3D1	609.979	448.354	797.485	103.25	295.627	77.2263	243.301	61.7091	206.742
PSMB4	611.076	622.515	420.641	127.941	124.861	140.509	100.82	263.978	53.8492
PDE4A	611.076	451.927	229.026	108.862	81.7105	89.0248	771.565	115.419	75.9658
JKAMP	612.173	804.715	343.083	57.2366	63.3486	92.2426	41.6612	117.704	105.775
DKK1	613.27	407.27	261.874	205.378	160.667	185.558	171.644	258.264	225.974
AKAP13	613.27	551.958	790.185	356.887	342.45	150.162	560.759	169.129	333.672
U2AF1	616.562	560.889	202.565	59.4811	39.4781	83.6619	34.1622	59.4236	15.3855
RPL18	616.562	1148.57	307.497	143.653	123.025	178.05	60.8253	225.124	87.5049
CD81	617.659	796.677	1233.64	281.694	451.703	422.6	1439.81	388.539	429.832
TXNIP	620.95	921.716	993.662	294.039	336.941	613.52	927.378	1029.63	475.988
HDAC1	624.241	663.6	559.334	171.71	412.225	305.688	171.644	453.676	316.364
PBX1	625.338	487.652	668.829	203.134	289.2	276.728	493.268	426.25	603.88
DUSP6	625.338	649.31	673.391	322.096	442.522	407.583	874.051	943.921	628.881
OXNAD1	626.435	605.546	916.104	331.074	358.976	460.14	443.275	319.973	375.021
CNNM3	626.435	565.355	414.254	166.098	208.408	101.896	460.773	142.845	175.971
NAGPA	629.727	301.88	524.661	99.8834	151.486	48.2665	1352.32	59.4236	76.9274
MMAB	629.727	726.119	1009.17	215.479	310.316	365.753	211.639	133.703	255.784
ZBTB40	631.921	468.896	765.549	95.3943	361.73	164.106	804.061	281.119	279.823
LRIG1	631.921	463.537	548.385	99.8834	267.166	66.5005	1092.36	109.705	192.318
BOC	633.018	543.92	669.741	204.256	239.623	115.84	445.775	141.702	289.439
CDC34	634.115	446.568	477.213	245.781	294.709	248.84	325.79	346.257	330.788
AIFM1	636.309	484.079	483.6	369.232	272.675	220.953	240.802	179.413	173.087
ICE1	638.503	495.69	537.435	210.99	302.972	141.582	649.081	121.133	237.513
LOC108635161	640.698	459.072	878.693	0	0	0	0	0	0
NINJ1	642.892	442.995	988.187	208.745	497.608	148.017	213.305	157.701	221.166
ADIPOR1	642.892	528.736	650.58	304.139	373.665	194.138	1019.03	341.686	392.33
WBSCR22	643.989	944.937	446.19	62.848	66.1029	115.84	92.4878	142.845	29.8094
TPMT	649.474	693.073	823.033	265.982	199.227	461.213	160.812	629.661	407.715
PIN4	649.474	1081.59	530.136	428.713	235.033	497.681	162.479	359.97	333.672
PGD	649.474	643.058	361.332	253.637	311.235	215.59	284.962	105.134	184.626
LOC108636221	651.668	619.836	406.954	59.4811	37.6419	82.5893	72.4904	129.132	61.5419
ZNF7	652.766	609.118	870.481	193.033	487.509	161.961	967.372	146.273	380.791
LOC102189932	652.766	758.272	623.206	151.509	226.77	205.937	194.141	364.541	145.2
GLRX	653.863	1747.87	212.602	369.232	207.49	386.132	111.652	289.119	69.2346
CEP89	654.96	542.133	1000.05	395.045	402.126	380.769	398.281	498.244	565.416
PIGP	659.348	1208.41	436.153	205.378	190.964	76.1538	62.4918	94.8492	65.3883
GATA3	660.445	493.904	758.249	274.96	291.036	380.769	448.274	687.942	672.153
C5H12orf57	660.445	908.319	875.956	313.118	470.065	390.422	294.961	284.547	322.133
NME3	662.639	771.669	203.477	66.2148	40.3962	50.4116	56.6592	83.4215	15.3855
RNASEK	664.833	889.563	458.052	388.311	383.764	480.519	319.958	429.678	300.017
EGR1	665.931	609.118	714.451	85.2937	224.934	229.534	1229	245.694	357.712
DSCAML1	669.222	499.263	968.113	522.985	238.705	475.157	402.447	510.814	492.335
TMEM254	670.319	685.035	211.689	38.1577	28.461	39.6858	27.4964	95.9919	5.76955
SYVN1	670.319	605.546	863.181	274.96	516.888	244.55	334.956	209.125	205.781
KDM4A	671.416	425.133	535.61	187.422	264.412	212.372	327.457	235.409	209.627
IGF1R	671.416	490.331	548.385	390.555	414.979	165.179	521.598	361.112	441.371
HMGN1	672.513	613.584	438.89	346.786	329.596	390.422	438.276	473.103	474.065
AUH	673.61	534.988	594.92	249.147	347.958	479.447	382.45	511.957	548.108
PDAP1	676.901	540.347	161.504	250.27	165.257	241.332	202.473	191.984	140.392
LOC108636366	677.998	593.042	737.263	12.3451	34.8876	26.8147	35.8286	49.1387	15.3855
PAXIP1	679.096	606.439	848.582	384.944	409.471	316.414	848.221	308.545	453.872
ATG3	680.193	541.24	576.671	372.599	248.804	300.325	497.434	156.558	270.207
LLPH	684.581	942.258	411.517	160.487	95.482	183.413	34.1622	163.415	92.3128
RAB15	685.678	552.851	684.34	208.745	411.307	151.235	1583.96	237.694	392.33
ATXN2L	685.678	649.31	543.822	182.933	230.442	138.364	603.254	122.275	185.587
C3H1orf226	686.775	492.118	925.228	246.903	376.419	200.574	817.392	247.979	200.973
ZNRD1	688.969	560.889	277.386	134.674	55.0858	130.856	21.6638	103.991	13.4623
DHX8	690.066	560.889	375.018	153.753	145.977	87.9522	387.449	165.7	235.59
DET1	690.066	733.264	909.716	355.765	337.859	226.316	349.121	362.255	765.427
RELT	691.163	459.072	821.208	193.033	237.787	127.638	1580.62	210.268	287.516
NDUFA12	691.163	981.556	515.536	334.441	147.813	288.526	89.1549	269.692	139.431
UPF3A	692.261	673.424	582.145	340.053	212.998	190.921	478.27	245.694	236.552
ZSCAN26	693.358	852.051	1127.79	446.67	480.164	451.56	1156.51	1377.03	1623.17
PTPN5	693.358	386.728	378.668	159.365	182.701	143.727	727.404	67.4229	174.048
MRPS27	693.358	631.447	623.206	288.427	410.389	252.058	523.264	301.689	439.448
MRPS15	693.358	849.372	512.799	272.715	396.617	460.14	304.96	455.962	393.291
SFXN1	696.649	602.866	683.428	345.664	381.928	287.454	461.606	459.39	589.456
ACP1	696.649	1144.11	684.34	524.107	396.617	594.214	365.785	513.1	612.534
CLPTM1L	697.746	668.959	743.65	277.205	349.795	269.22	220.804	370.255	552.916
ATP1B1	697.746	500.156	455.314	198.645	158.831	191.993	398.281	348.542	236.552
UPF1	699.94	395.659	689.815	223.335	302.972	129.783	323.291	127.989	190.395
TAC3	701.037	422.453	399.655	208.745	111.09	212.372	90.8214	275.405	207.704
ARHGEF7	701.037	470.682	576.671	152.631	313.989	145.872	400.78	254.836	379.829
RACK1	702.134	1746.97	981.8	289.55	434.259	447.269	386.616	1179.33	517.337
DRAP1	703.231	412.629	882.343	188.544	428.751	210.227	775.731	177.128	364.443
BECN1	703.231	725.226	966.288	222.213	328.678	336.793	1214.01	761.079	916.397
LOC108636012	704.329	753.806	511.887	306.384	272.675	510.552	268.298	620.519	542.338
SUSD3	707.62	534.095	1120.49	304.139	385.6	299.252	416.612	455.962	430.793
UBN1	708.717	562.675	497.287	235.68	392.945	188.776	615.752	290.261	375.021
GRM8	708.717	606.439	697.115	424.224	482	438.689	481.603	524.527	600.034
RNF167	709.814	543.026	364.069	97.6388	96.4001	71.8634	59.1589	83.4215	32.6941
NDUFB4	709.814	601.973	173.366	114.473	11.9352	71.8634	23.3303	113.133	20.1934
LOC108635078	709.814	1546.02	1191.66	106.617	77.1201	55.7746	23.3303	74.2795	14.4239
PSMB3	710.911	768.99	261.874	59.4811	53.2496	81.5167	10.8319	44.5677	13.4623
LOC102181933	710.911	737.73	676.128	223.335	344.286	319.631	295.794	475.389	508.682
NBAS	713.105	593.935	863.181	223.335	330.515	248.84	489.935	549.668	525.029
LOC108634094	713.105	550.171	433.416	37.0354	16.5257	36.468	14.1648	69.7084	13.4623
TSEN34	714.202	440.316	1157.9	207.623	355.303	306.76	644.915	335.972	309.633
SIAH2	719.688	727.905	776.498	254.759	249.722	399.003	329.123	442.248	356.751
RPL18A	719.688	1301.3	210.777	136.919	141.387	117.985	79.1562	199.983	60.5803
TRPC7	720.785	470.682	619.556	84.1714	148.732	270.292	484.103	389.681	359.635
ARHGAP35	722.979	488.545	508.237	197.522	278.183	199.501	434.109	225.124	262.515
PHC2	724.076	541.24	967.201	294.039	474.656	153.38	1168.18	259.407	386.56
ELOVL6	728.464	751.127	359.507	301.895	203.817	392.567	156.646	466.246	140.392
ORC1	729.561	626.088	674.303	320.974	523.315	353.954	691.575	733.653	731.772
UBTF	732.853	585.004	573.021	120.085	344.286	145.872	433.276	140.56	233.667
INO80E	732.853	685.035	869.568	292.917	291.036	380.769	1413.98	213.696	254.822
LAMA3	733.95	829.723	842.195	416.368	475.574	529.859	814.059	627.376	525.029
BRI3	736.144	568.034	226.289	216.601	105.581	115.84	148.314	244.551	84.6201
LOC102176364	741.629	2214.98	376.843	224.457	138.632	168.396	85.822	297.118	102.89
FDX1	743.824	519.805	990.925	474.727	313.989	230.606	139.982	237.694	159.624
RPLP2	744.921	1420.98	469.001	148.142	106.499	139.436	107.486	258.264	128.853
COPRS	751.503	501.942	1292.03	436.569	446.195	431.18	258.299	211.411	389.445
LOC108637952	753.697	760.058	852.232	471.36	459.048	633.9	344.954	397.681	336.557
ACTN1	758.086	451.033	790.185	202.011	293.791	211.3	3667.02	314.259	460.603
SEC11C	759.183	1627.29	636.893	301.895	244.214	462.285	189.142	471.96	286.554
PSMB1	759.183	1086.95	355.857	333.319	161.585	364.68	61.6585	170.271	26.9246
PRUNE1	762.474	741.303	580.321	254.759	420.488	255.276	1377.32	319.973	310.594
NOP10	764.668	1176.26	562.984	309.751	88.1372	191.993	88.3217	445.677	201.934
ALG14	765.765	920.823	382.318	114.473	66.1029	173.759	53.3263	139.417	61.5419
ZNF326	766.862	551.065	728.138	392.8	231.36	204.864	180.809	236.552	199.05
TMEM2	766.862	683.249	720.838	494.928	399.372	360.39	226.637	249.122	187.51
SHFM1	771.251	5800.02	529.223	748.564	404.88	646.771	254.133	825.073	658.691
LAS1L	774.542	899.387	867.743	401.778	262.575	300.325	224.97	303.974	103.852
ZFAND2A	781.124	413.522	1569.42	54.992	79.8743	48.2665	605.753	74.2795	63.4651
DIEXF	781.124	605.546	719.926	217.723	365.402	289.599	264.132	306.26	256.745
CDC45	782.222	685.035	900.592	116.718	242.377	119.057	366.618	118.847	140.392
LDB1	783.319	534.988	612.256	198.645	408.553	160.888	1493.14	218.267	246.168
CLIC1	783.319	657.348	394.18	304.139	203.817	215.59	144.148	370.255	93.2744
LOC102176379	784.416	359.934	523.748	77.4377	240.541	31.1051	36.6618	42.2822	26.9246
PLCG1	786.61	534.095	1043.85	288.427	372.747	203.792	633.25	275.405	357.712
UBAC2	788.804	569.82	864.094	225.579	392.027	202.719	658.246	218.267	224.051
BOLA3	789.901	1136.07	292.898	130.185	93.6458	139.436	24.9967	60.5663	64.4267
LSM8	790.998	666.279	537.435	207.623	143.223	248.84	61.6585	375.968	91.3513
ACIN1	790.998	556.423	656.967	332.197	373.665	234.897	702.407	337.114	425.985
ZCCHC11	792.095	704.684	569.371	232.313	137.714	316.414	79.9894	205.697	140.392
SPINT2	795.387	755.593	629.593	214.357	325.924	174.832	809.06	465.104	449.064
ATXN10	796.484	598.401	682.515	404.023	462.72	338.938	767.399	372.54	404.83
TNK2	798.678	571.607	634.155	202.011	356.221	94.3878	833.223	238.837	479.835
CRAMP1	807.454	836.868	615.906	101.006	170.766	65.4279	516.599	124.561	97.1208
TCF3	816.231	686.821	1193.49	297.406	561.875	246.695	2417.18	245.694	764.466
MRPS22	818.425	945.831	982.713	459.015	251.558	402.221	109.152	275.405	174.048
GPATCH1	818.425	1050.33	1334.01	366.987	509.543	396.858	845.722	602.235	753.888
LOC102186286	820.62	1270.04	305.672	31.424	31.2153	39.6858	35.8286	102.848	20.1934
ALDH18A1	822.814	900.281	917.016	248.025	275.429	203.792	296.628	166.843	185.587
RBFOX1	823.911	588.576	400.567	328.83	186.373	356.099	257.466	529.098	362.52
ETFDH	823.911	690.394	349.47	178.443	119.352	153.38	215.805	226.267	120.199
TIMM8A	827.202	710.043	608.607	566.754	281.855	395.785	190.808	364.541	275.977
SNRPC	828.299	2347.16	401.48	467.993	454.458	501.971	512.432	833.073	715.425
PRCC	828.299	875.273	1197.14	560.021	687.654	485.882	336.622	222.838	285.593
RAD54L	830.493	929.754	512.799	261.493	336.941	249.913	294.961	285.69	354.828
RPL36AL	833.785	2112.27	334.871	551.042	267.166	317.486	274.131	1933.55	495.22
CHD7	833.785	545.706	558.422	246.903	336.941	292.817	787.396	628.519	747.157
LOC102172267	838.173	746.661	968.113	260.37	117.516	214.518	99.9868	180.556	125.007
BRD1	839.27	593.935	539.26	304.139	293.791	227.389	154.98	67.4229	67.3115
TIMELESS	840.367	1116.42	1735.49	271.593	672.964	267.074	749.068	186.27	540.415
KIAA1522	841.464	576.072	950.777	274.96	280.019	136.219	394.948	223.981	293.286
ATP6V0E1	845.852	1164.65	523.748	200.889	123.943	229.534	104.986	291.404	162.509
NFIA	850.241	606.439	1007.35	381.577	531.578	543.802	671.578	353.113	479.835
NAF1	854.629	513.553	833.983	164.976	121.189	140.509	102.486	42.2822	63.4651
TGM2	855.726	559.103	1053.88	223.335	324.088	190.921	727.404	270.834	394.253
PPM1E	857.92	629.661	719.014	365.865	482	397.93	584.09	511.957	585.61
MCC	857.92	604.653	687.99	235.68	347.04	352.882	589.922	333.686	252.899
FARP2	859.017	733.264	1038.37	139.163	57.84	68.6456	95.8207	106.277	217.32
LOC102183566	860.115	657.348	1859.58	342.297	365.402	318.559	484.103	133.703	368.29
NUP62	862.309	720.76	1219.04	287.305	466.393	234.897	5662.59	412.537	663.499
LMAN2	863.406	616.264	755.512	185.177	325.006	126.565	139.982	126.846	97.1208
SCCPDH	866.697	827.044	798.397	509.518	374.583	412.946	346.621	339.4	479.835
PCOLCE	866.697	861.876	1435.29	407.39	637.159	412.946	739.069	477.674	842.355
VPS53	867.794	923.502	1002.79	453.403	522.397	243.478	1423.98	484.531	707.732
CKAP4	867.794	487.652	689.815	397.289	359.894	220.953	3223.74	1099.34	1148.14
RPS12	869.988	919.036	565.721	280.571	184.537	316.414	285.796	955.348	408.677
EXOSC10	869.988	935.113	667.916	172.832	422.324	312.123	513.266	315.402	266.361
DDX27	869.988	722.547	757.337	178.443	280.019	178.05	368.285	245.694	125.969
GOLGA2	873.28	796.677	870.481	144.775	292.873	174.832	232.469	156.558	138.469
FAM175A	873.28	861.876	552.035	307.506	195.554	296.034	53.3263	206.84	94.236
DSP	873.28	784.173	624.118	182.933	311.235	209.155	324.124	314.259	559.647
UNC79	875.474	743.982	963.551	289.55	549.021	449.414	555.76	451.391	315.402
ESPL1	877.668	750.234	677.953	160.487	109.253	163.033	754.9	71.9939	81.7353
PLEKHA6	879.862	703.791	997.312	429.835	496.69	214.518	2114.72	302.832	559.647
ABHD3	882.056	638.592	821.208	396.167	242.377	287.454	82.4891	228.552	108.66
CADPS2	883.153	962.8	668.829	601.545	584.827	550.238	357.453	398.824	344.25
SETD3	884.25	629.661	448.015	268.226	223.097	279.946	419.945	226.267	298.094
RHEBL1	885.348	816.326	556.597	134.674	165.257	136.219	169.144	326.83	93.2744
TMX2	886.445	992.274	1030.16	473.605	538.922	644.625	617.419	749.651	715.425
RWDD1	887.542	657.348	991.837	279.449	230.442	276.728	153.313	414.822	275.977
LOC102181832	889.736	553.744	1064.83	384.944	466.393	214.518	1355.65	366.826	425.024
LOC102182187	891.93	750.234	872.306	269.349	347.04	307.833	241.635	163.415	160.586
ARF5	893.027	847.586	839.457	402.901	467.311	409.729	1236.5	769.078	532.722
C10H14orf119	895.221	1135.18	346.732	332.197	228.606	420.455	236.635	372.54	370.213
ANKRD11	895.221	535.881	1115.02	273.838	465.475	215.59	2221.37	379.397	515.413
DVL2	896.318	650.203	591.27	101.006	190.964	72.936	494.101	85.7071	178.856
EHMT1	898.513	543.026	1021.95	352.398	340.614	214.518	948.208	283.405	339.442
BMP6	898.513	603.76	501.85	273.838	374.583	106.186	274.131	258.264	300.017
HNRNPH2	900.707	1094.09	565.721	260.37	187.292	324.994	113.318	170.271	124.045
DNMT3B	900.707	544.813	595.832	172.832	302.972	68.6456	209.972	98.2774	125.007
SAP30	901.804	546.599	969.938	591.445	261.657	412.946	176.643	237.694	239.436
MAP4	901.804	794.891	831.245	353.52	471.901	326.067	930.711	292.547	322.133
MRPL22	905.095	2092.62	693.465	273.838	312.153	316.414	192.475	465.104	201.934
NKX3-1	912.775	763.631	1034.72	170.587	613.288	156.598	3299.56	410.251	707.732
BARD1	918.26	644.844	972.676	446.67	554.53	474.084	350.787	403.395	440.409
PFDN6	921.551	859.196	679.778	358.009	241.459	461.213	304.127	302.832	194.242
LOC108635079	921.551	845.799	1455.36	0	0	0	0	0	0
WIPI2	922.648	593.042	1525.62	207.623	474.656	181.267	1400.65	175.985	333.672
SGPL1	924.843	758.272	683.428	318.729	396.617	276.728	325.79	365.684	465.411
PGAM5	924.843	713.615	1221.78	303.017	479.246	194.138	1359.82	214.839	393.291
RHOT1	925.94	781.494	427.941	265.982	235.033	286.381	114.985	323.401	326.941
IL13RA1	929.231	888.67	963.551	637.458	391.109	562.036	545.761	841.072	744.272
U2AF2	931.425	606.439	702.589	237.925	282.774	167.324	1352.32	164.558	246.168
CDC42EP3	933.619	804.715	1334.01	635.214	535.25	433.326	999.868	324.544	539.453
SHISA5	935.813	762.738	1656.1	260.37	446.195	115.84	1064.03	297.118	342.327
GCNT3	935.813	779.707	836.72	337.808	571.056	482.665	814.059	365.684	402.907
ZNF830	938.008	913.678	300.197	359.131	279.101	422.6	283.296	380.539	355.789
FGFR1OP	938.008	946.724	925.228	461.259	497.608	521.278	534.096	410.251	525.029
TMEM62	941.299	1004.78	926.141	270.471	313.071	170.542	125.817	425.107	222.128
NOL6	942.396	810.074	917.016	143.653	213.916	115.84	773.231	105.134	214.435
LOC108636237	944.59	845.799	569.371	13.4674	54.1677	3.21776	0	2.28552	0
IGF2R	945.687	662.707	879.605	370.354	195.554	138.364	206.639	189.698	275.977
INCENP	946.784	568.034	970.851	182.933	309.398	130.856	1344.82	133.703	218.281
APLP2	950.076	1006.56	833.983	188.544	277.265	223.098	1681.44	421.679	277.9
ABCD2	950.076	990.487	1314.85	180.688	62.4305	47.1939	67.4911	85.7071	75.9658
GOT1	957.755	1022.64	863.181	430.958	498.526	481.592	429.943	405.68	548.108
ANAPC1	957.755	819.005	1207.18	254.759	267.166	323.922	175.81	218.267	206.742
LOC102177559	958.852	545.706	912.454	539.819	355.303	306.76	441.608	467.389	427.909
EFL1	959.949	757.379	831.245	448.914	595.844	437.616	322.457	165.7	396.176
GSE1	963.241	706.47	1133.27	353.52	592.172	352.882	952.374	335.972	533.684
FHIT	964.338	1713.93	390.53	274.96	189.128	286.381	90.8214	157.701	143.277
NFRKB	966.532	678.783	914.279	222.213	427.833	259.566	836.556	227.409	300.017
LOC108634933	967.629	685.035	670.653	1.12229	29.3791	21.4518	92.4878	105.134	106.737
USP4	973.114	1067.3	851.319	404.023	467.311	353.954	1943.08	751.937	830.816
SMARCD2	975.308	825.257	1170.68	224.457	521.479	497.681	890.716	253.693	371.175
GGH	979.697	949.403	677.041	499.417	609.616	464.431	444.108	773.649	563.493
KIAA0232	981.891	977.09	813.909	657.659	608.698	474.084	926.544	540.526	682.73
ATP5H	987.376	1800.56	432.503	135.797	98.2363	129.783	55.826	179.413	75.9658
ABL1	987.376	868.128	720.838	322.096	449.867	148.017	855.72	255.978	434.64
UBE2S	989.571	610.012	940.74	63.9703	40.3962	16.0888	31.6625	33.1401	25.963
PRKG2	997.25	1083.37	1062.1	554.409	565.547	533.076	484.103	906.209	1131.79
CIZ1	1008.22	916.357	2621.48	465.749	389.273	297.107	944.042	180.556	340.404
SLC45A4	1010.42	551.958	1225.43	244.658	362.648	160.888	359.119	193.127	318.287
RPL36	1011.51	1159.29	469.914	234.558	165.257	181.267	96.6539	164.558	100.967
ILF3	1011.51	785.959	1275.61	591.445	681.227	294.962	1337.32	467.389	654.844
DYX1C1	1011.51	737.73	850.407	444.425	470.983	500.899	238.302	439.963	377.906
TCF7L2	1013.71	763.631	667.916	196.4	264.412	216.663	1109.85	325.687	325.98
TRPC4AP	1017	645.737	626.856	233.435	358.976	223.098	169.978	202.269	142.316
SRD5A3	1026.87	945.831	1357.73	581.344	425.078	585.633	219.971	388.539	345.212
RPS7	1029.07	913.678	865.006	399.534	284.61	346.446	202.473	643.374	213.473
ABCA10	1029.07	703.791	1116.84	555.531	459.966	707.908	283.296	438.82	273.092
MED15	1033.45	612.691	1020.12	133.552	261.657	157.67	482.436	194.269	239.436
XKR8	1034.55	827.937	1380.54	515.129	601.353	352.882	1807.26	417.108	521.183
GNL2	1034.55	1101.24	1136	286.183	383.764	416.164	237.469	215.982	222.128
RNF24	1035.65	534.988	1002.79	199.767	610.534	326.067	682.41	307.403	707.732
HNRNPUL1	1040.04	677.89	573.933	456.77	493.018	281.018	873.218	347.399	374.059
RPL6	1042.23	2167.64	1047.5	591.445	515.052	613.52	390.782	1586.15	723.117
RABL2B	1043.33	745.768	1005.52	418.613	536.168	359.317	1693.11	545.097	785.621
PDCD7	1045.52	718.081	808.434	402.901	504.035	486.955	414.112	579.38	594.264
TMEM38B	1046.62	998.526	1437.11	571.243	550.858	801.223	302.46	537.098	383.675
PSPC1	1046.62	729.692	1632.38	417.49	672.046	686.456	197.474	305.117	173.087
HAS3	1047.72	622.515	1081.26	122.329	587.581	246.695	366.618	329.115	650.998
EXT2	1047.72	779.707	1228.16	588.078	665.62	489.1	1054.03	1058.2	1154.87
E2F4	1047.72	750.234	1213.56	377.088	586.663	247.768	1858.09	373.683	1044.29
STXBP1	1051.01	654.668	571.196	338.93	406.717	217.735	926.544	354.256	626.958
VKORC1	1053.2	1370.96	615.906	187.422	88.1372	127.638	53.3263	118.847	58.6571
CRELD2	1056.49	684.142	2165.25	547.675	723.46	424.745	3106.26	551.954	1058.71
NPL	1057.59	1063.72	968.113	475.849	512.298	600.649	793.229	1078.77	971.208
PARD3	1058.69	922.609	1060.27	402.901	570.138	493.391	924.045	667.372	754.85
MTX2	1059.78	873.487	1582.19	501.662	605.943	828.038	384.949	652.517	605.803
ATL1	1059.78	830.616	931.615	491.561	520.56	493.391	719.072	755.365	674.076
TOR3A	1066.37	875.273	1211.74	583.589	377.337	496.608	527.43	167.986	331.749
AKAP1	1068.56	982.449	1266.49	529.719	828.123	374.333	1159.01	507.386	827.931
TMEM138	1070.75	822.578	1134.18	479.216	523.315	596.359	464.105	434.249	583.686
SMARCD1	1070.75	940.472	978.15	281.694	632.568	286.381	1277.33	130.275	419.254
GOLIM4	1070.75	881.525	877.78	687.961	445.277	603.867	624.918	767.935	454.833
TOB2	1074.05	582.324	645.105	214.357	387.436	171.614	906.547	370.255	369.251
TPM1	1075.14	893.136	1299.33	834.98	491.181	350.736	254.966	555.382	416.369
LOC108634516	1081.73	826.15	781.06	438.814	448.949	660.714	445.775	469.675	618.304
PRR14	1083.92	807.395	1955.39	435.447	725.296	452.632	2657.15	428.535	444.256
MGAT5	1083.92	1046.75	1160.64	649.803	618.797	621.029	641.582	727.939	662.537
SLC35A3	1085.02	850.265	947.127	433.202	408.553	357.172	71.6572	95.9919	258.668
HMGN3	1085.02	1033.36	1110.46	261.493	130.37	288.526	178.31	546.24	277.9
ATXN1	1086.11	885.99	911.541	387.189	303.89	304.615	491.602	268.549	375.983
CAMSAP1	1090.5	849.372	1083.08	359.131	546.267	238.115	1405.65	414.822	714.463
GINS3	1091.6	1071.76	1523.8	592.567	599.517	412.946	478.27	323.401	642.344
APLF	1091.6	1180.73	1167.03	671.127	336.023	625.319	101.653	116.562	251.937
LIG3	1092.7	896.708	686.165	208.745	232.278	124.42	639.916	179.413	151.932
PPP1R10	1097.08	875.273	740	417.49	481.082	336.793	1207.34	458.247	517.337
PPP4C	1098.18	1047.65	888.73	303.017	641.749	249.913	735.736	278.834	346.173
MGAT4B	1098.18	653.775	1084.91	205.378	270.838	72.936	649.914	166.843	393.291
MAP7D3	1108.06	663.6	846.757	517.374	447.113	392.567	399.114	546.24	630.804
INO80	1109.15	746.661	1220.86	344.542	751.921	306.76	354.12	316.545	485.604
BRI3BP	1110.25	1040.5	1072.13	895.584	572.892	582.415	707.407	747.366	789.467
PRPF6	1111.35	637.699	394.18	212.112	180.865	108.331	501.6	74.2795	91.3513
TFB1M	1112.44	1095.88	592.182	280.571	239.623	401.148	298.294	486.816	302.902
POLR2H	1113.54	852.944	729.963	414.123	271.756	471.939	91.6546	198.84	134.623
TRNAU1AP	1115.74	855.624	1299.33	508.395	614.206	501.971	699.074	543.954	796.198
RPRD2	1116.83	812.753	877.78	574.61	635.322	480.519	790.729	590.807	705.809
MRM3	1116.83	866.341	1130.53	308.629	500.362	492.318	3689.51	453.676	665.422
REV1	1122.32	1036.04	1462.66	829.369	724.378	297.107	627.417	250.265	553.877
RPS16	1124.51	1645.16	844.932	671.127	427.833	736.868	409.946	983.917	600.034
FAM213A	1124.51	879.739	1239.11	441.058	595.844	353.954	416.612	566.809	476.95
C8H9orf64	1126.71	657.348	816.646	494.928	438.85	321.776	464.105	167.986	465.411
OTOA	1128.9	1083.37	882.343	308.629	220.343	296.034	226.637	422.822	310.594
CDK2	1128.9	1248.6	884.168	424.224	656.439	450.487	893.215	418.251	383.675
LOC102175348	1132.19	1339.7	776.498	345.664	185.455	411.874	135.815	497.101	130.777
MRPS14	1135.48	7498.77	615.906	771.01	553.612	734.723	111.652	470.818	226.936
LOC102179319	1142.07	1181.62	1173.42	607.157	599.517	820.53	419.945	450.248	528.876
ADGRF2	1142.07	976.197	1478.18	306.384	326.842	611.375	113.318	213.696	199.05
HUWE1	1144.26	1007.46	994.575	531.963	693.162	457.995	399.114	658.23	658.691
POLE4	1150.84	826.15	974.501	260.37	161.585	237.042	158.312	333.686	196.165
GALNT5	1159.62	1193.23	1555.73	210.99	287.364	168.396	575.757	1661.57	1448.16
LONP2	1161.81	811.86	1019.21	171.71	325.924	341.083	79.9894	129.132	226.936
LOC102171165	1161.81	1298.62	1509.2	613.89	527.905	603.867	372.451	604.521	518.298
ALDH1A2	1168.4	1013.71	993.662	454.526	745.494	481.592	1315.66	597.664	1334.69
ZMAT2	1170.59	1234.31	538.348	251.392	172.602	346.446	457.44	495.958	267.323
TRIO	1171.69	910.998	1154.25	382.699	707.852	353.954	638.249	380.539	537.53
CGN	1171.69	868.128	938.915	310.873	393.863	244.55	528.264	170.271	175.01
MOV10	1172.78	1611.22	1408.83	463.504	357.139	494.463	909.88	580.523	603.88
GPR158	1179.37	1028	1086.73	599.301	474.656	464.431	683.243	573.666	568.301
AFG3L2	1187.05	877.952	1115.93	317.607	605.943	313.196	1119.85	350.828	576.955
MRPL39	1189.24	1376.32	885.08	528.597	769.364	736.868	508.266	820.502	921.205
P4HA3	1193.63	1158.4	1024.69	397.289	531.578	298.18	513.266	219.41	528.876
C28H10orf11	1194.73	1103.02	552.035	218.846	246.968	333.575	219.138	359.97	193.28
VPS16	1196.92	885.99	1699.9	778.866	665.62	483.737	672.411	223.981	262.515
CBR4	1196.92	568.927	932.528	246.903	395.699	725.07	199.14	251.407	311.556
ACTB	1201.31	739.516	521.924	233.435	191.882	163.033	595.755	367.969	137.508
PSAP	1206.79	1336.13	2068.53	270.471	302.054	198.429	949.875	252.55	228.859
FAU	1206.79	2839.28	617.731	580.222	475.574	622.101	1776.43	5031.58	1402.96
NFIC	1208.99	813.646	1572.16	263.737	280.019	256.349	932.377	299.403	467.334
PRPF8	1218.86	1073.55	996.399	324.341	614.206	356.099	334.956	239.98	300.017
METTL21A	1222.15	837.761	1253.71	768.766	493.936	733.65	443.275	606.806	698.116
RPL3	1223.25	1106.59	1890.6	760.91	965.837	781.917	804.061	476.531	970.247
SRCAP	1224.35	772.562	880.518	397.289	466.393	405.438	1816.43	302.832	416.369
SALL4	1227.64	831.509	1266.49	283.938	347.04	159.816	1013.2	370.255	508.682
SNURF	1229.83	1101.24	1322.15	787.844	555.448	830.183	276.63	323.401	457.718
HKDC1	1229.83	1288.79	766.461	452.281	406.717	425.817	356.62	479.96	375.021
CRKL	1240.8	835.975	1637.85	393.922	798.743	179.122	3180.41	324.544	531.76
FBXO9	1243	1231.63	1156.08	827.124	716.115	532.004	484.936	510.814	596.187
CTTN	1245.19	964.586	818.471	307.506	293.791	242.405	356.62	163.415	171.163
SUSD6	1250.68	1267.36	1807.57	232.313	395.699	241.332	650.747	142.845	197.126
CLP1	1251.77	1343.28	797.485	469.115	596.762	361.462	1162.35	242.265	312.517
PDCL	1252.87	1053.9	1516.5	552.165	685.818	603.867	514.099	429.678	574.071
RP9	1253.97	1060.15	1632.38	465.749	296.545	536.294	114.152	366.826	457.718
C14H8orf59	1255.07	2075.65	500.025	194.155	112.008	116.912	57.4924	337.114	107.698
SF3A1	1262.74	1101.24	1202.61	460.137	589.418	543.802	520.765	311.974	471.18
PTPN3	1266.04	1211.98	672.478	297.406	482	364.68	464.939	454.819	424.062
TRAIP	1268.23	1040.5	1199.88	400.656	618.797	328.212	2862.12	634.232	554.839
PPP2R1A	1269.33	785.959	1506.46	212.112	516.888	260.639	2866.29	191.984	227.897
MYCBP2	1273.72	1011.03	1355.91	503.906	1000.72	594.214	654.914	1116.48	1358.73
UTP4	1278.1	1359.35	927.965	294.039	566.465	419.382	607.42	495.958	781.774
NEO1	1281.4	940.472	897.854	433.202	602.271	390.422	459.106	531.384	668.307
NOL7	1291.27	849.372	828.508	72.9486	57.84	120.13	39.1615	86.8498	92.3128
LOC102169075	1291.27	873.487	1123.23	285.061	148.732	249.913	79.1562	130.275	201.934
FLT1	1291.27	1224.49	1066.66	962.921	779.463	799.078	971.538	858.213	903.897
ZNF462	1293.46	854.731	1221.78	674.494	775.791	491.245	479.937	681.086	912.551
RBFOX2	1295.66	1225.38	1539.31	687.961	866.683	616.738	1069.86	833.073	1170.26
ORMDL2	1297.85	1131.6	784.71	548.798	310.316	408.656	323.291	1765.57	466.372
PPP1R35	1300.05	709.15	1947.18	396.167	654.602	432.253	723.238	438.82	870.241
ZW10	1311.02	868.128	1000.05	414.123	390.191	424.745	33.3289	159.987	391.368
NAV3	1315.4	1026.21	1179.8	353.52	925.441	746.521	849.888	823.931	1369.31
AAED1	1318.7	1290.58	1949	966.288	972.264	1081.17	1119.85	1059.34	1326.04
HAUS1	1326.38	1724.64	1357.73	849.57	469.147	965.329	828.224	1089.05	1082.75
MGST3	1328.57	1217.34	856.794	485.95	266.248	425.817	64.1582	286.833	139.431
AZIN2	1328.57	969.052	1854.11	508.395	888.717	346.446	1122.35	449.105	1006.79
CCDC127	1336.25	1025.32	1891.52	461.259	649.094	588.851	904.047	428.535	526.953
LOC102187025	1338.44	1624.61	1063.92	778.866	510.461	1021.1	553.26	1231.9	753.888
CLK3	1343.93	1001.2	1277.44	659.904	748.248	411.874	886.55	758.793	684.654
LOC102175592	1353.8	906.533	1352.26	60.6034	91.8096	71.8634	113.318	134.846	107.698
AKAP17A	1354.9	1267.36	457.139	297.406	124.861	158.743	127.483	145.131	82.6969
ASAP3	1376.84	1198.59	2027.47	92.0274	393.863	216.663	896.548	98.2774	164.432
PAM16	1379.04	1088.73	866.831	467.993	309.398	538.439	117.485	227.409	214.435
RRP1B	1381.23	1234.31	1579.46	408.512	1076.93	316.414	1297.33	274.263	761.581
PEX7	1381.23	1156.61	1426.17	637.458	476.492	583.488	250.8	266.263	283.67
ATR	1382.33	1041.4	1082.17	627.358	544.431	513.77	145.814	243.408	218.281
KMT2B	1388.91	884.204	1239.11	228.946	546.267	210.227	354.953	237.694	392.33
KIAA1429	1388.91	1269.15	1425.25	845.081	673.882	613.52	452.44	339.4	576.955
GAREM1	1392.2	2448.08	2403.4	1379.29	1265.14	1001.8	391.615	289.119	540.415
C7H1orf35	1400.98	878.845	1883.3	476.971	367.238	349.664	333.289	401.109	350.02
ARSB	1400.98	1002.1	984.538	823.758	626.141	462.285	838.223	579.38	832.739
STAT2	1405.37	1301.3	1180.72	344.542	890.553	515.915	873.218	301.689	360.597
TRIM28	1406.46	897.601	1738.22	225.579	404.88	241.332	387.449	97.1347	88.4665
DTD2	1407.56	1137.85	1076.7	934.864	552.694	732.578	541.595	937.064	637.536
LOC108637473	1413.05	1997.94	1371.42	631.847	359.894	733.65	392.448	1209.04	525.991
GTF2F1	1416.34	1693.38	631.418	397.289	681.227	512.697	4584.4	1068.48	1153.91
SLC25A12	1421.82	1171.79	1329.45	592.567	888.717	376.478	802.394	550.811	1090.45
SSRP1	1422.92	912.785	1247.32	511.762	686.736	342.156	1340.66	613.663	1139.49
ASTL	1432.79	1621.04	2910.73	622.869	1095.29	313.196	2671.31	238.837	399.061
SAFB2	1436.08	897.601	1427.08	262.615	416.816	404.366	337.455	169.129	219.243
NOV	1436.08	1022.64	1401.53	813.657	703.262	663.932	634.083	819.36	775.043
POLR3K	1440.47	1428.12	1613.22	962.921	682.145	758.32	693.242	1269.61	1052.94
TMX4	1443.76	842.227	673.391	730.608	557.284	453.705	413.279	371.397	447.14
LOC108634231	1443.76	1755.9	1037.46	531.963	383.764	673.585	307.459	690.228	647.152
LOC102174232	1443.76	1491.54	1952.65	526.352	758.347	778.699	674.078	845.643	355.789
BAZ2A	1443.76	1368.28	1388.75	540.942	863.928	357.172	2511.34	765.65	922.167
LGMN	1445.96	1228.95	1475.44	309.751	381.01	270.292	867.386	1314.18	618.304
LOC102177222	1453.64	1141.43	524.661	369.232	198.309	401.148	69.1575	221.696	82.6969
LRP4	1456.93	1520.12	1267.4	1032.5	746.412	366.825	1099.85	379.397	459.641
UBE2L3	1458.03	2680.3	1241.85	570.121	555.448	608.157	872.385	613.663	943.322
UBA52	1470.09	2738.35	1213.56	869.771	589.418	748.667	161.645	406.823	342.327
UBE3D	1472.29	866.341	1264.66	507.273	457.212	335.72	784.063	615.948	585.61
SORT1	1478.87	1261.11	1088.56	790.089	590.336	424.745	453.274	614.805	463.487
LOC102171034	1483.26	1044.97	2881.53	94.272	150.568	72.936	267.465	145.131	127.892
LOC102179036	1489.84	1055.69	332.133	148.142	58.7581	113.694	28.3296	164.558	26.9246
CDR2	1489.84	1009.24	1425.25	549.92	650.93	457.995	419.111	526.813	454.833
LOC102180576	1490.94	1335.24	1777.46	332.197	620.633	246.695	1321.49	290.261	598.11
ADAM9	1501.91	819.005	1022.86	552.165	718.869	459.068	649.914	1325.6	850.047
PECR	1503.01	1436.16	1051.15	427.591	510.461	375.406	256.633	485.673	277.9
TXLNA	1511.78	1327.2	2214.53	465.749	848.321	344.301	1383.98	426.25	577.917
BANP	1516.17	1141.43	2483.7	338.93	589.418	452.632	4211.94	417.108	446.179
LMO4	1522.75	1320.95	1663.4	738.464	793.235	652.134	2002.24	706.226	867.356
LIMA1	1522.75	1406.69	1597.71	686.839	827.204	987.854	802.394	1321.03	1084.68
RPS19	1526.05	2004.2	361.332	127.941	87.2191	95.4603	50.8266	236.552	44.2332
AFDN	1529.34	1040.5	1652.45	461.259	282.774	479.447	75.8233	223.981	83.6585
INSC	1530.43	1243.24	1964.51	279.449	738.149	641.408	1658.11	462.818	917.359
RBM4	1534.82	1615.68	1372.33	897.828	969.509	1115.49	1247.34	1643.29	1192.37
CITED2	1539.21	1389.72	1581.28	713.774	550.858	672.513	1717.27	465.104	439.448
PINX1	1541.4	1409.37	1609.57	547.675	626.141	1112.27	929.044	961.062	577.917
IL9	1544.7	731.478	531.961	87.5383	48.6591	92.2426	33.3289	67.4229	86.5433
TMEM9B	1545.79	1255.75	1456.28	919.152	1018.17	875.232	590.755	684.514	716.386
HSF2BP	1549.08	1312.91	1626.9	296.283	580.237	446.197	374.117	298.261	328.865
SNX29	1554.57	1984.55	822.121	598.178	438.85	491.245	629.917	250.265	516.375
BUB1	1557.86	1510.29	2039.33	1350.11	1011.74	873.087	1119.02	924.494	1035.63
RNF126	1561.15	928.861	2300.3	514.007	1089.78	300.325	2602.16	397.681	1297.19
POLQ	1561.15	1211.09	1261.92	810.29	927.277	805.514	435.776	564.524	447.14
CIT	1563.35	1278.97	1383.28	396.167	1052.14	996.434	579.923	870.784	801.968
MYOZ3	1564.44	2167.64	610.432	368.11	204.735	469.794	199.974	809.075	247.129
PSMD7	1578.71	1584.42	1848.63	792.334	696.835	910.627	365.785	412.537	576.955
MEIS2	1584.19	1430.8	1533.83	882.116	765.692	1227.04	1096.52	1297.03	1341.42
BBS9	1587.48	1369.18	1328.53	767.643	656.439	1110.13	424.111	673.086	351.943
C20H5orf47	1594.06	1327.2	1617.78	193.033	158.831	203.792	191.641	399.966	232.705
TMEM116	1595.16	1397.76	1389.67	1123.41	621.551	953.531	616.585	1148.47	833.7
UBE2V2	1596.26	1918.46	729.051	907.929	442.522	802.296	187.475	548.525	300.978
DIAPH3	1598.45	1320.05	1530.18	975.266	791.399	876.305	495.768	945.063	896.204
PPP1R15A	1607.23	1036.93	2307.6	158.242	285.528	228.461	784.063	227.409	358.674
CCNK	1614.91	1413.83	773.761	308.629	212.998	237.042	121.651	307.403	143.277
HJURP	1635.75	1038.72	2163.43	860.793	520.56	543.802	2169.71	1034.2	574.071
KIAA0922	1636.85	1394.18	1474.53	473.605	952.984	386.132	419.945	260.549	573.109
TMEM163	1640.14	1725.54	1229.99	405.145	519.642	407.583	508.266	556.525	684.654
RIC1	1648.92	1359.35	1362.29	924.763	884.126	869.869	1357.32	1415.88	2036.65
PLK3	1654.4	1367.39	1848.63	294.039	990.626	202.719	1443.14	243.408	385.598
RBM28	1659.89	1294.15	1630.55	654.292	1066.83	855.925	472.438	1031.91	843.316
TOX4	1665.37	1277.18	1162.47	311.995	653.684	368.97	1418.98	1250.18	900.05
SYAP1	1667.57	1468.31	644.192	746.32	592.172	528.786	740.736	919.923	879.857
GRHPR	1668.67	3648.46	1844.98	1224.41	1288.09	1653.93	921.545	564.524	798.122
POGZ	1671.96	1475.46	1116.84	639.703	865.764	542.73	744.069	738.224	916.397
MINOS1	1673.05	1831.82	524.661	179.566	119.352	129.783	91.6546	300.546	70.1962
CUTA	1673.05	1571.92	1618.69	753.054	610.534	800.151	430.777	668.515	475.988
NDUFB5	1674.15	1793.42	931.615	400.656	241.459	470.866	169.978	364.541	202.896
WNK1	1679.64	1390.61	1346.78	625.113	923.605	453.705	1356.49	714.226	1192.37
TMCO3	1680.73	1186.08	1664.32	460.137	818.024	259.566	4836.86	405.68	625.997
POLR1B	1680.73	1320.95	1530.18	967.41	969.509	934.224	702.407	586.236	801.006
DERL1	1680.73	1652.3	1418.87	682.35	795.989	501.971	2482.17	852.5	892.358
MSL3	1687.32	1515.65	1234.55	850.692	826.286	1058.64	987.37	1157.62	1480.85
UTP3	1692.8	1435.27	1430.73	326.585	286.446	534.149	482.436	178.271	256.745
ATP1A1	1695	884.204	1073.05	556.654	807.924	485.882	1636.45	652.517	1148.14
LOC108634540	1699.38	1871.12	1570.33	1060.56	1031.02	957.821	1069.86	1337.03	1967.42
ZFYVE1	1700.48	6344.83	2573.12	694.695	1087.94	1464.08	717.405	803.361	748.119
ARFGEF2	1702.68	1302.19	1576.72	880.994	1154.96	550.238	1069.86	1023.91	1029.87
MCM7	1704.87	1178.94	2006.49	714.896	849.239	765.828	1708.94	596.521	677.922
MTERF4	1708.16	1615.68	2063.97	610.523	690.408	760.465	884.883	499.387	752.927
RSBN1L	1710.36	1304.87	1585.84	1061.68	688.572	1052.21	494.935	943.921	533.684
ZDHHC6	1716.94	1588.89	1488.21	858.548	747.33	903.119	1013.2	830.787	847.163
MRPL57	1724.62	1357.57	1825.82	588.078	210.244	144.799	126.65	203.411	324.057
SNRNP200	1730.1	1438.84	1314.85	410.757	336.941	379.696	339.122	230.838	442.332
ELMOD1	1739.98	1075.34	1625.99	859.671	570.138	894.539	940.709	1803.28	1882.8
PFDN2	1752.04	2237.3	1595.88	1075.15	495.772	983.563	153.313	413.679	371.175
TAF10	1754.24	2039.03	1386.93	731.73	411.307	565.254	288.295	612.52	425.985
AAK1	1757.53	1316.48	1462.66	685.716	988.789	786.207	1618.12	1185.04	1278.92
LOC102180196	1758.63	1781.81	1216.3	395.045	594.926	389.349	1966.41	683.371	661.575
RWDD3	1760.82	1897.91	2111.42	1075.15	874.027	780.844	470.771	1367.88	1072.18
GFPT2	1768.5	2009.55	2057.58	665.515	1734.28	908.482	2303.03	1390.74	2553.03
ACVR1B	1772.89	1429.02	2936.28	785.6	1237.59	416.164	1404.81	453.676	799.083
NRP2	1780.57	1345.06	1171.59	511.762	794.153	868.796	1255.67	1275.32	1560.66
DCAF7	1781.67	1622.83	1237.29	656.537	863.928	429.035	2041.4	679.943	1058.71
TAF8	1782.76	1621.93	2405.23	1521.82	1181.59	1135.87	1278.16	982.774	927.936
UNCX	1784.96	857.41	1459.93	88.6606	33.0515	53.6294	256.633	59.4236	30.7709
VDAC1	1794.83	1761.26	753.687	498.295	325.006	508.407	430.777	965.633	434.64
SNRPD2	1803.61	2532.04	1712.68	1070.66	689.49	1150.89	383.283	982.774	791.39
TNFSF12	1810.19	1100.34	2459.98	251.392	317.661	377.551	472.438	210.268	482.719
MRPS23	1810.19	1158.4	664.266	378.21	344.286	331.43	154.98	238.837	220.205
HIRIP3	1811.29	1299.51	2013.79	590.322	694.999	780.844	1206.51	803.361	565.416
MUT	1823.36	1122.67	1667.97	736.219	1312.88	790.497	309.959	378.254	274.054
GHITM	1829.94	1922.92	1140.57	918.03	692.244	721.852	1014.87	1725.57	801.968
WTAP	1831.03	1504.93	1470.88	1113.31	912.587	876.305	1055.69	1094.76	1032.75
LGALS3	1842.01	1730.9	1628.73	254.759	199.227	183.413	227.47	495.958	228.859
SUPT5H	1859.56	1172.69	1810.31	386.066	545.349	355.027	536.596	311.974	550.031
MTBP	1862.85	1482.61	2715.46	1066.17	960.328	1715.07	704.074	806.789	671.191
ERAL1	1862.85	1635.33	2366.9	1355.72	972.264	1216.31	2053.06	1412.45	1221.22
ZC3HC1	1863.95	1853.26	2589.54	488.194	1349.6	846.272	1204.01	359.97	928.898
CHD6	1867.24	1375.43	1433.46	956.187	966.755	1030.76	1495.64	1070.77	1154.87
DARS2	1871.63	1601.39	2227.3	1488.15	1200.87	1076.88	2212.21	1822.7	1594.32
SLC15A4	1877.11	1654.09	2002.84	407.39	569.219	247.768	1573.13	313.117	469.257
HPS5	1879.31	1332.56	1715.41	795.7	1199.95	939.587	773.231	894.782	712.54
ARL13B	1894.67	1284.33	2104.12	953.943	637.159	861.288	214.972	285.69	314.441
GADD45A	1896.86	2257.85	2135.14	895.584	808.843	1161.61	1377.32	1687.86	1593.36
ADGRA3	1901.25	1570.13	1753.74	1074.03	843.73	946.023	487.436	658.23	563.493
CEP164	1903.44	1453.13	1250.06	375.966	344.286	360.39	352.454	250.265	332.711
PDPK1	1907.83	1543.34	1563.95	641.947	1005.32	580.27	3133.75	987.345	1470.27
RERE	1916.61	1303.98	1736.4	666.638	387.436	572.762	879.051	429.678	386.56
RPL27	1918.8	1370.96	1147.87	757.543	282.774	666.077	67.4911	214.839	100.006
UPF3B	1930.87	1472.78	1752.82	586.955	303.89	523.423	377.45	779.363	475.027
RPL26L1	1941.84	2320.37	1000.05	466.871	395.699	691.819	160.812	575.952	233.667
TCF4	1948.42	1607.64	2230.95	786.722	748.248	907.41	1702.28	1327.89	2139.54
TESC	1952.81	1579.06	1523.8	226.702	268.084	198.429	344.121	252.55	237.513
RBPMS	1952.81	1655.87	1255.54	1005.57	595.844	1060.79	784.896	1222.75	926.013
AHI1	1952.81	2115.84	2835.91	1123.41	750.084	1614.25	559.926	1572.44	1213.53
RPS28	1969.27	1515.65	708.977	620.624	132.206	392.567	189.142	635.375	85.5817
DIAPH1	1973.66	1304.87	2709.99	950.576	1514.86	1120.85	977.371	691.37	1051.02
TAF3	1974.75	1357.57	1611.39	848.448	838.222	447.269	2096.39	871.927	989.478
ARID5B	1998.89	1426.34	1425.25	779.988	1024.6	1068.3	556.593	932.493	692.346
RTTN	2003.28	1367.39	1990.06	905.684	1181.59	691.819	799.061	667.372	1189.49
LOC102178735	2010.96	1567.45	2281.13	1323.17	673.882	1242.06	288.295	675.372	531.76
KCNN4	2013.15	2114.94	3520.25	904.562	1014.5	1252.78	3331.23	1721	1586.63
SLC5A1	2017.54	1376.32	1453.54	543.186	486.591	481.592	854.887	815.931	891.396
LOC102187069	2017.54	1437.06	1500.99	383.822	156.076	350.736	151.647	284.547	248.091
THOC6	2020.83	2075.65	4624.32	676.738	818.942	700.4	596.588	455.962	524.068
HIP1	2024.12	1402.22	1938.05	519.618	995.216	490.173	1011.53	391.967	673.115
TRPM6	2032.9	1608.54	1586.76	621.746	683.063	902.047	1005.7	1228.47	1121.22
RPP21	2052.65	1555.84	744.562	529.719	219.425	426.89	150.813	316.545	129.815
PFN1	2057.03	2152.46	1375.98	242.414	360.812	211.3	548.261	419.393	345.212
PAPSS1	2061.42	2030.1	1750.09	1020.16	1030.1	922.426	1675.61	1404.45	1814.52
PXN	2062.52	1163.76	2030.21	625.113	1199.95	389.349	1223.17	690.228	942.36
FAM96B	2069.1	1532.62	1603.18	958.432	659.193	1000.72	403.28	881.069	749.08
LOC102173859	2070.2	1385.25	1918.89	848.448	771.201	1054.35	189.975	334.829	159.624
HELLS	2070.2	1748.76	1632.38	1042.6	1000.72	948.168	255.8	577.094	510.605
PDCD2L	2081.17	1869.33	2283.87	566.754	817.105	811.949	363.285	393.11	393.291
KRTCAP2	2082.27	1586.21	771.936	234.558	92.7277	228.461	26.6631	115.419	29.8094
PARD3B	2083.36	2381.99	1797.53	1213.19	1289.01	1318.21	1044.03	1606.72	1603.94
EPC1	2085.56	1416.51	2772.95	603.79	1198.12	482.665	1504.8	674.229	666.383
THRAP3	2098.72	1573.7	3091.39	716.018	1703.99	929.934	1965.57	1372.46	1656.82
MSX1	2099.82	1778.23	2928.06	695.817	747.33	474.084	1620.62	434.249	490.412
LOC102184502	2103.11	1735.36	1122.32	14.5897	11.0172	15.0162	0.833223	9.14209	4.80796
PSMC6	2106.4	2005.09	1133.27	860.793	526.069	810.877	330.79	787.362	565.416
GTF2B	2115.18	1984.55	1705.38	506.151	609.616	703.618	237.469	414.822	312.517
PDCL3	2116.28	2235.52	2267.45	1203.09	761.102	1393.29	318.291	641.089	714.463
MARVELD2	2121.76	2066.72	2168.9	1391.63	1365.21	1133.73	2102.22	2083.25	1507.78
LOC102170812	2125.05	1873.8	3023.87	928.13	1456.1	1256	1957.24	1303.89	2319.36
IMMT	2125.05	1913.99	2753.79	1272.67	1446.92	1624.97	2272.2	1366.74	1499.12
LOC102171710	2145.9	2065.82	2758.35	1552.12	1222.9	1601.37	855.72	1388.45	1086.6
PARP1	2161.26	2136.38	1431.64	662.148	819.86	547.02	1082.36	513.1	555.8
LOC102186637	2164.55	1735.36	2228.21	589.2	508.625	432.253	335.789	315.402	429.832
PID1	2165.65	1747.87	3594.16	1335.52	1289.92	1608.88	3257.9	1891.27	1700.09
PABPN1L	2172.23	1742.51	4267.55	571.243	1213.72	254.203	2734.64	169.129	720.233
RPA3	2173.33	1507.61	2477.31	883.239	453.539	1076.88	76.6566	314.259	168.279
HES1	2181	1731.79	955.339	970.777	687.654	1045.77	530.763	676.514	675.999
RDH11	2188.68	1712.14	2122.37	902.318	1004.4	872.014	1763.1	911.923	1276.99
VPS13C	2190.88	1504.04	1755.56	855.182	932.785	822.675	544.095	794.219	1078.91
SMARCC1	2209.53	1856.83	1791.15	1160.44	1424.88	813.022	1481.47	1381.6	1805.87
CARMIL1	2215.01	1888.98	1892.43	941.598	1294.52	993.217	1684.78	1332.46	2354.94
MTIF2	2216.11	1850.58	1734.57	878.75	844.648	1000.72	608.253	780.506	615.419
IL19	2217.21	2072.07	3851.47	1581.3	1034.69	1801.95	1621.45	2696.92	2928.05
NDUFC1	2235.86	2168.53	1835.86	459.015	355.303	400.075	100.82	353.113	152.893
NCAPD3	2235.86	1721.97	2293	391.678	461.802	499.826	911.546	228.552	567.339
TSR1	2236.96	1844.32	2115.98	1038.11	1200.87	1136.94	1573.96	1535.87	1495.28
CCDC77	2236.96	1847.9	2087.69	760.91	920.85	712.199	554.094	468.532	522.145
RPAIN	2240.25	1666.59	1506.46	132.43	158.831	174.832	181.643	267.406	199.05
RUNDC1	2243.54	1695.17	1881.48	950.576	676.637	884.885	466.605	266.263	397.138
MRPL33	2249.02	1320.95	1280.17	384.944	182.701	353.954	240.802	570.238	364.443
PACSIN2	2257.8	1429.91	2009.22	1038.11	1381.73	711.126	409.113	743.937	715.425
LOC102178253	2269.87	1629.97	2082.22	1097.6	1342.26	755.102	1378.15	617.091	988.517
SLC4A1AP	2288.52	2503.46	3022.96	1590.28	1762.74	1819.11	1328.99	1187.33	1624.13
GLG1	2297.3	1751.44	2326.76	1032.5	1613.09	786.207	2269.7	961.062	1705.86
LOC108637158	2303.88	2243.56	2864.19	102.128	49.5772	74.0086	25.8299	46.8532	65.3883
LRPPRC	2307.17	2559.73	3328.63	1036.99	411.307	450.487	429.943	1001.06	1203.91
C23H6orf89	2311.56	2141.74	3043.95	1233.39	1580.04	1007.16	2203.88	1190.76	1510.66
TAF5	2319.24	1955.97	2088.61	1488.15	1158.64	1175.56	1198.18	1085.62	1349.11
FMR1	2345.57	1998.84	1925.28	359.131	303.89	316.414	94.1542	161.129	287.516
CLTA	2345.57	3394.81	1708.11	1259.2	1003.48	1543.45	466.605	837.644	797.16
LOC102169353	2347.76	1824.68	1844.98	1418.57	1386.32	912.773	949.875	1007.92	1345.27
TRIM37	2349.96	1859.51	2729.15	1649.76	1782.94	1181.99	2095.56	2028.4	1874.14
LOC102188627	2378.48	2505.25	2922.59	754.176	1908.72	902.047	4117.79	1141.62	2709.77
BET1	2382.87	3000.94	2229.12	1261.45	903.406	1952.11	378.283	601.092	597.149
UBA1	2393.84	1925.6	999.137	263.737	291.955	222.026	1115.69	255.978	207.704
PNLDC1	2398.23	2621.35	2001.92	1689.04	1467.12	1421.18	1881.42	1141.62	1078.91
UBE2T	2405.91	2085.47	3020.22	1438.77	1152.21	1603.52	881.55	1333.6	1151.03
PABPN1	2419.07	1340.6	1463.58	776.622	594.008	419.382	903.214	1609.01	724.079
MGST2	2422.36	2759.79	2086.78	1254.72	1172.41	1749.39	1005.7	1922.12	1568.36
CLK2	2424.56	1838.07	2178.94	1054.95	1400.1	1193.79	558.26	985.06	1435.66
LOC108633170	2431.14	3526.99	1181.63	638.581	355.303	485.882	131.649	511.957	118.276
MPHOSPH10	2432.24	2059.57	3062.19	1799.02	1409.28	1690.4	787.396	1083.34	1095.25
GPATCH8	2434.43	2381.1	2092.26	1377.04	1379.9	906.337	1398.98	908.495	1306.8
CCNL2	2434.43	2013.13	3764.78	1063.93	1415.7	1276.38	3138.75	967.919	991.402
TNRC6A	2457.47	1940.78	2049.37	1290.63	1364.29	924.571	1163.18	930.207	1259.69
PLK2	2461.86	2156.03	2481.87	1827.08	1754.48	1491.97	2154.72	1716.43	2090.5
HDLBP	2476.12	2123.88	2370.55	702.551	1494.66	893.466	4461.08	1511.87	1611.63
SF3B2	2477.22	1648.73	2377.85	968.532	1037.45	864.506	449.941	436.535	613.496
RPLP1	2480.51	2107.8	1058.45	250.27	240.541	268.147	169.978	529.098	212.512
MGA	2481.61	1873.8	2167.08	987.611	1221.07	1195.94	480.77	962.205	574.071
TPD52L2	2515.62	2097.08	3702.74	886.606	1560.76	1109.06	7106.56	932.493	1479.89
FILIP1	2528.78	1585.32	2157.95	834.98	1019.09	1239.91	683.243	1670.72	1017.36
KAT7	2532.07	2137.27	2353.22	944.964	1465.28	1143.38	1360.65	1848.99	1998.19
RPL31	2544.14	2680.3	1118.67	1126.77	594.926	1313.92	329.123	1047.91	684.654
USB1	2566.08	1829.14	2260.15	694.695	1132.01	473.011	3083.76	196.555	408.677
NDUFA1	2566.08	1929.17	1219.95	969.655	276.347	439.761	334.123	862.785	382.714
SNCAIP	2580.34	2616.89	3965.52	2263.65	1902.29	1914.57	2227.21	1702.71	1929.92
ZP3	2583.63	8690.21	3253.81	1198.6	2652.38	1191.65	1947.24	955.348	1039.48
XKRX	2591.31	1931.85	2188.06	1637.41	1103.55	1414.74	1070.69	1401.02	1135.64
EXOSC8	2606.67	2691.02	875.956	766.521	436.096	697.182	303.293	861.642	524.068
EIF2AK4	2637.39	2130.13	2178.94	1153.71	1184.34	1203.44	1160.68	1641	1795.29
NUP160	2640.68	2212.3	2942.66	1502.74	1819.67	1901.7	541.595	767.935	529.837
TXLNG	2654.95	2160.49	4252.03	1001.08	2152.02	1642.13	1543.13	1078.77	1212.57
TOX3	2654.95	2140.85	3571.34	1534.16	1261.46	1725.79	1570.63	1478.73	1601.05
MDN1	2667.01	1823.78	2657.07	712.651	1465.28	937.442	564.092	302.832	900.05
THOC7	2672.5	1995.26	2763.82	1552.12	1126.5	1759.04	609.92	1143.9	1003.9
CAAP1	2676.89	2777.65	2120.54	1456.73	1654.41	1627.12	1754.77	1427.31	1204.88
GBF1	2677.98	2338.23	2192.63	604.912	1143.03	821.603	1386.48	751.937	933.706
HNRNPM	2686.76	1709.46	2793.93	1258.08	1154.05	1336.44	1725.61	1766.71	691.385
TFAP2D	2696.63	2020.27	3295.78	1473.56	1409.28	1682.89	1991.4	2795.19	2839.58
KDM3B	2702.12	2281.07	3429.91	1644.15	1679.2	1090.82	965.706	1003.34	1413.54
FOXO3	2703.22	2382.89	1637.85	1403.98	1161.39	996.434	2713.81	2101.54	2329.94
YPEL2	2705.41	2014.91	3169.86	1216.56	1343.17	1044.7	2379.69	1714.14	2236.66
SDHAF2	2720.77	2589.2	2671.66	1299.61	1411.11	1378.28	443.275	327.972	396.176
TLN2	2730.64	2120.3	1609.57	531.963	539.84	494.463	510.766	539.383	570.224
SRI	2731.74	2289.11	1745.52	882.116	353.467	689.674	162.479	595.378	319.249
NDFIP1	2751.49	2671.37	2226.39	1566.71	1426.72	1366.48	1914.75	1538.16	1341.42
ZGLP1	2769.04	2444.51	4107.87	1208.7	2126.31	1186.28	594.922	473.103	770.235
PAPD7	2773.43	2273.03	2460.89	970.777	1644.31	593.141	2558	834.215	1335.65
TMEM30B	2775.62	1760.37	4412.63	1941.55	1103.55	1213.1	286.629	548.525	259.63
CHRAC1	2778.92	2215.87	3079.53	1313.07	1288.09	1534.87	1573.13	1550.73	1512.58
RRP36	2788.79	2597.24	3459.11	1400.61	1940.85	1873.81	3803.66	1670.72	2570.34
OMA1	2794.28	3375.16	2422.56	1373.68	1627.78	2230.98	731.57	1022.77	961.592
HSPBAP1	2820.61	2395.39	2543.01	805.801	1043.88	1091.89	704.074	945.063	921.205
HMGXB3	2832.67	2123.88	3239.21	883.239	1250.45	617.811	2242.2	581.665	1093.33
KIAA0753	2838.16	2515.96	3370.6	711.529	1007.15	737.941	800.728	411.394	590.418
CCDC126	2841.45	3202.78	2880.62	1323.17	863.01	1206.66	825.724	1623.86	1553.93
KHDC3L	2856.81	1349.53	3188.11	616.135	692.244	894.539	564.925	694.799	903.897
CMTM7	2893.01	2061.36	5503.01	1164.93	2115.29	885.958	3232.91	1277.61	3426.15
MSN	2897.4	1924.71	3345.06	691.328	1091.62	775.481	1022.37	858.213	1127.95
VCP	2911.66	2329.3	2570.38	802.434	1328.48	634.972	2582.99	1442.16	1514.51
RPS13	2920.44	2544.54	1585.84	1144.73	436.096	874.159	216.638	798.79	176.933
KHSRP	2925.93	1585.32	963.551	221.09	329.596	174.832	614.086	148.559	116.353
TRAM2	2928.12	2190.86	2006.49	1069.54	1651.65	1041.48	5406.79	1918.7	2321.28
MTSS1	2935.8	2098.87	2527.5	1673.33	1528.63	1458.72	1854.76	1410.17	1359.69
RPL13A	2947.87	2348.05	3752.92	1631.8	1370.72	1756.9	829.057	691.37	704.847
DAB1	2947.87	2197.11	2358.69	1591.4	1402.85	1398.65	2149.72	2371.23	2806.89
TMEM97	2958.84	2523.11	1568.51	1421.94	1175.16	1715.07	2654.65	2418.08	2244.36
TBCA	2964.32	2196.22	1822.17	568.999	231.36	501.971	150.813	470.818	244.244
SQSTM1	2982.97	2999.15	5976.57	436.569	1299.11	442.979	212.472	11.4276	114.429
SAT1	2982.97	3018.8	1772.9	1149.22	826.286	934.224	534.929	1739.28	726.002
RTN3	2993.94	2327.51	2264.71	1392.76	1038.37	1235.62	1683.94	1490.16	1713.56
JAGN1	2993.94	2705.31	4273.93	1499.37	2076.73	2133.38	1124.02	1826.13	910.628
TDRKH	3001.62	2870.54	3202.71	1224.41	1635.13	1491.97	1310.66	1284.46	1195.26
PCF11	3004.92	2563.3	2508.34	1736.18	1720.51	1873.81	1793.93	2325.52	1805.87
POLA1	3006.01	2363.24	2638.82	1340.01	1619.52	1763.33	1006.53	1499.3	1692.4
GAR1	3023.57	2097.98	3522.98	1374.8	750.084	1680.75	1164.85	771.364	688.5
SLC3A2	3046.6	2139.95	4830.53	491.561	943.803	659.642	1981.41	557.667	682.73
UBE2R2	3055.38	2198.01	2389.72	1758.62	1751.73	1465.16	1451.48	1844.42	2066.46
ANKRA2	3068.55	2453.44	4239.26	2431.99	1798.55	1790.15	1094.02	1097.05	1241.42
PDCD5	3072.93	3765.46	1374.16	751.931	768.446	686.456	351.62	690.228	539.453
TTF2	3076.23	2421.29	2970.04	802.434	1497.41	963.184	2429.68	1220.47	1963.57
SVIL	3085	2474.88	3224.61	1744.03	2073.98	1913.5	2363.85	2012.4	2548.22
GABARAPL2	3091.59	2666.9	2510.16	1177.28	686.736	1266.73	473.271	1007.92	589.456
PTMA	3092.68	2271.24	1841.33	493.806	435.177	762.61	966.539	1396.45	633.689
PDIA5	3093.78	2476.66	4129.77	1448.87	2098.77	2332.88	1610.62	2182.67	2259.74
LOC108633813	3094.88	2382.89	3193.59	1648.64	2028.07	1796.59	1474.81	1338.17	1122.18
CSNK2B	3105.85	2299.82	2095.91	518.496	366.32	666.077	509.1	948.492	419.254
PA2G4	3111.33	2725.85	2636.99	1175.03	1571.78	1570.27	2020.57	1740.42	1429.89
C28H10orf35	3115.72	1787.16	5082.37	1132.39	1613.09	1525.22	4533.57	1107.34	1495.28
CDH1	3131.08	2309.65	2470.01	1167.18	858.42	775.481	659.913	721.082	471.18
DUT	3139.86	2222.12	1192.58	505.029	394.781	653.206	309.959	563.381	298.094
EIF4A3	3161.8	3277.81	3101.43	1709.24	1850.88	2277.1	789.896	1193.04	1030.83
CELF1	3168.38	2833.03	3673.54	1545.39	1918.82	786.207	4226.11	1051.34	2315.51
[truncated: 1,362 more rows]
