# Supplementary material for: YTHDF2 Regulates Maternal Transcriptome Degradation and Embryo Development in Goat
Source: Front Cell Dev Biol. 2020 Sep 29;8:580367. doi: 10.3389/fcell.2020.580367 (PMC7552740; doi:10.3389/fcell.2020.580367)
Supplement: Supplementary Table S4 — List of DEGs in YTHDF2 knockdown embryos at the 8-cell stage. [file Table_3.XLSX]

## Sheet: FPKM of siYthdf2
Symbol	IVF8C_1	IVF8C_2	siYthdf2_1	siYthdf2_2
CLCN1	0.27	0.88	0.11	0
GNS	16.59	12.35	26.2	35.25
LPL	2.31	2.25	0.38	0.08
FTH1	4277.23	4770.44	2405.34	2351.8
RNASEH2B	6.32	5.17	0.95	1.61
MMADHC	98.21	61.29	14.56	11.72
BTN1A1	1.16	1.58	0.37	0.18
RSPO3	2.77	0.35	0.25	0
RPL21	738.57	912.14	509.64	434.87
SERF2	1168.17	1129.32	555.53	600.5
EEF1A1	143.05	164.46	64.08	72.76
NDUFS7	6.89	8.93	3.41	1.06
RPS18	1577.46	1256.97	582.15	332.02
LGALS16	4.11	1.89	7.22	11.88
BMP6	2.69	2.08	7	5.25
UBE2K	60.15	94.39	42.29	35.57
RAB14	35.1	32.85	10.61	11.32
GHITM	368.33	330.32	185.42	148.33
LIPE	1.07	0.55	3.41	1.43
SPP1	8.33	96.04	1.21	3.11
KITLG	59.71	29.45	13.84	12.94
CRSP-2	52.28	10.11	2.06	6.14
CHI3L1	0.17	0.6	0	0
SLC11A1	0.46	0.53	0	0
CCNT1	28.84	27.55	16.69	12.56
ASL	11.38	9.93	3.63	1.33
SOD2	8.16	3.67	8.3	15.31
ABCG2	2.06	2.4	0.72	0.51
GDF9	82.89	59.8	106.61	176.95
KISS1	0	0	0.59	0.92
ME1	5.46	4.28	11.77	23.44
TAC3	22.19	20.16	73.86	45.31
GPX4	111.41	46.88	36.92	28.42
GAPDH	48.1	21.69	69.44	57.31
CXCL10	0.89	0	0	0
RORB	0.69	0.24	0.09	0.13
TNFRSF11B	6.24	3.45	0.51	0.16
PTGS2	0.19	0.27	0	0
AGPAT1	0.5	0.58	1.21	1.57
FST	2.57	0.24	0.11	0.27
ASIP	16.31	9.14	5.41	3.71
ETS1	0.83	0.95	0.22	0.07
SLC39A2	2.4	0	0	0
COL1A2	6.67	9.63	4.7	3.6
DCN	17.6	14.71	29.9	36.82
HMOX1	2.41	0.31	0	0
TLR4	0.05	0.48	0	0
VEGFA	3.64	5.34	1.95	1.72
LOC100860961	406.91	603.75	254.38	202.98
AIF1	5.19	13.1	0	0
ZNF322	2.81	3.88	1.02	1.01
TPMT	1.37	0.72	2.71	4.76
RPL10A	261.52	358.33	107.38	57.64
PPIL1	72.4	71.76	36.46	13.32
POLR1C	58.01	56.1	29.37	16.11
MRPL14	3.81	0.4	0.47	0.11
SLC29A1	10.09	4.76	14.95	18.69
OSBPL1A	49.15	37.24	97.94	98.5
CYB5A	193.46	140.61	394.1	414.84
RALBP1	36.6	26.2	106.23	49.74
SPIRE1	3.64	1.79	4.58	7.34
PSMG2	70.94	69.52	36.65	26.42
LOC100861018	310.25	361.32	175.62	123.26
TXNL1	46.6	38.8	25.02	23.69
CRYM	10.84	13.77	5.73	2.23
BOLA2B	34.49	59.81	9.44	7.02
ZNF48	0.19	0.65	0	0
TGFB1I1	1.2	0.63	2.78	3.86
SUMF2	4.03	2.93	0.99	0.06
GATSL2	3.4	1.21	5.9	3.77
FAM204A	155.6	369.51	164.34	104.4
SNRNP25	222	225.97	136.14	70.19
CLUAP1	30.91	28.08	49.26	74.81
MCRIP2	13.84	5.2	33.83	35.66
RPS15A	1119.37	1275.77	617.56	285.3
ERLIN1	8.31	10.37	23.58	37.71
AS3MT	0.69	1.01	1.62	3.04
CNNM2	34.9	19.8	81.47	35.98
DCTD	34.62	22.47	55.49	88.87
PPA1	464.57	500.02	247	305.9
MICU1	31.47	24.91	16.15	8.86
TOMM20	219.32	333.13	169.06	123.36
TCTN3	4.13	4.09	1.04	2.19
MAK16	109.79	87.68	61.36	40
RNF122	17.74	9.65	6.21	1.75
UBXN8	18.72	15.24	2.72	2.52
OXSM	3.65	1.96	5.32	7.22
GPR137B	10.24	8.39	20.52	32.42
SDHAF2	35.49	39.5	16.99	20.45
POLR2G	269.48	271.68	43.21	59.91
PRDX5	74.85	46.62	24.15	10.61
DRAP1	30.67	11.18	35.31	45.35
BANF1	247.25	264.39	490.12	534.78
RBM4	847.63	920.18	592.53	436.33
TMEM134	2.97	1.27	9.04	9.33
DENR	64.93	69.91	25.71	22.22
EIF2S1	32.01	40.17	8.56	14.48
RALB	9.3	2.18	18.21	9.72
SDPR	0	0	0	0.29
PPIL3	34.49	22.99	7.98	6.72
STRADB	12.19	15.11	23.38	48.36
CCNYL1	7.38	3.98	13.22	13.57
LOC100861181	2.43	8.31	1.48	1.14
ITGB2	0.26	0.73	0.08	0.06
LOC100861186	0.33	0.14	0	0
IL18	10.34	32.8	2.99	2.86
BMPR1B	1.77	0.83	4.11	2.96
HMBS	6.57	6.77	1.38	0.28
SEPP1	11.45	7.65	0.39	0.25
TGFB2	4.67	1.87	7.63	7.93
BMP15	251.27	154.41	290.62	470.41
SYCP3	45.76	44.61	63.86	112.85
RERG	0.6	0.13	0.05	0
INHBB	0.11	0.14	0	0
TLR1	0.04	0	0.42	0.62
MRS2	22.3	38.95	9.37	6.97
GTPBP2	9.48	5.93	17.5	18.14
METTL9	59.57	63.65	88.59	139.81
NDUFA4	730.19	1034.46	625.7	362.1
PPARGC1A	4.36	1.5	6.33	6.61
CACNA1C	0.03	0.07	0	0
SLC34A2	84.4	41.6	20.43	6.25
RPS6KB1	10.31	12.77	7.84	3.41
ST6GAL1	2.23	1.33	0.6	0.33
OSGEP	5.94	7.39	1.98	1.41
LOC100861338	0.92	3.14	0.26	0.12
FIS1	92.5	167.71	63.6	19.66
CASP7	8.36	4.14	1.42	1.76
SNRPE	331.48	378.86	153.56	195.14
ACP1	43.17	29.05	7.36	7.45
EIF4EBP2	30.92	25.53	10.47	9.71
PCGF5	6.69	5.81	9.56	12.88
CDK1	192.67	217.99	128.86	115.99
CLNS1A	72.4	124.41	37	34.1
HAT1	304.41	577.06	177.15	141.46
UBXN4	89.82	43.12	128.87	114.42
NIF3L1	31.07	26.07	17.27	10.64
PNKD	4.32	5.56	2.48	0.91
KRT27	1.49	0	0	0
KIT	12.24	8.53	19.91	33.22
ALAS1	17.77	17.03	6.47	1.51
MFGE8	4.95	3.03	1.52	0.6
C10H15orf57	31.95	18.68	11.21	12.27
BTG1	240.06	216.61	134.83	126.75
NGF	7.54	0.76	0.18	0.31
PAXBP1	27.07	22.01	15.63	13.24
UMPS	71.55	72.31	9.22	6.37
ARPIN	3.09	4.1	12.02	9.39
C21H15orf39	3.12	2.68	1.51	0.22
CHL1	10.24	6.98	19.12	16.39
NDUFB3	99.84	45.6	22.78	23.05
PTP4A2	48.96	42.68	71.01	103.66
PLA2G2C	0	0	0.85	0.77
PABPC4	17.21	12.83	31.06	29.67
LOC102168235	38.38	40.61	21.29	22.61
HMGXB4	8.98	7.37	25.1	9.72
PCDH20	0.63	0.71	0.15	0
ECM2	0.38	0.12	0	0.03
B2M	240.67	180.86	51.12	106.04
LOC102168271	0.63	0.37	2.83	4.21
TTC16	0.08	0	0.39	0.86
VPS28	24.35	18.31	51.88	48.05
CPSF3L	3.08	0.48	0.18	0.47
ATP5G1	33.11	41.57	17.65	14.58
KRT10	17.5	10.29	1.43	0.79
BMPER	0.13	0.12	0.46	1.47
SFXN4	74.86	45.73	88	147.01
INTS10	7.71	5.38	15.4	15.34
RABL2B	7.78	6.08	20.24	12.99
XRCC4	4.51	4.24	7.04	15.87
RTN4IP1	6.87	4.13	10.18	18.95
TIAM2	1.36	0.67	2.34	2.95
EMC9	23.46	20.92	5.95	2.09
C14H8orf46	2.54	1.31	0.46	0.69
MTDH	7.92	4.85	2.64	3.26
LMO2	6.83	3.02	1.41	1.63
HSD11B1	1	0	0	0
VMP1	17.57	22.82	6.71	2.24
SHMT1	1.63	0.76	2.89	3.83
PIK3CA	13.06	15.92	8.96	5.88
TMCO1	386.25	372.27	166.76	123.73
LOC102168414	19.09	22.68	8.16	3.36
LMBR1	3.03	2.74	9.17	8.71
MRPL1	50.94	36.94	18.38	24.26
LOC102168439	1.66	6.06	1.89	0.05
KIAA0101	82.04	15.3	21.28	18.81
DYNLRB1	49.71	24.67	11.33	6.79
ADNP	8.22	8.02	0.87	0.49
NDRG1	0.75	0.06	0	0
RGS16	102.73	57.88	180.51	150.43
ARVCF	0.12	0	0.45	0.87
CPOX	8.27	7.61	23.85	53.35
DAP	1.6	1.62	5.87	6.31
YBEY	10.01	8.83	4.6	4.33
NME6	23.22	29.12	12.94	9.2
C23H6orf62	15.24	13.79	4.66	3.83
EFNA1	28.96	15.95	8.12	6.9
SAMD13	1.36	0.87	0.09	0
PRR14	6.87	2.85	10.74	10.43
FBXO7	4.06	6.31	11.21	14.28
TACR3	1.11	0.6	0.17	0.12
CDK16	2.01	1.26	3.48	2.76
LOC102168533	18.38	7.9	0.73	0
PARP16	5.13	3.95	10.53	14.37
LOC102168547	64.63	38.49	10.93	22.82
YPEL5	191.87	1083.49	205.57	324.39
SH2D3C	0.26	0.22	0.87	1.52
LOC102168556	0.43	0.49	0	0
NAA25	7.07	4.85	1.83	2
LHX1	1.26	0.71	3.54	2.72
PCYT2	2.95	1.94	0.7	0.36
PLEKHM1	0.84	0.46	2.52	1.55
GABRA5	2.63	0.81	0.27	0.46
SPOPL	34.72	47.49	26.78	16.09
OPALIN	0.37	0.31	0	0.01
ASNS	46.58	46.03	29.73	21.22
CLN8	0.25	0.12	0.75	1.16
AIFM2	0.46	0.2	0	0
MTMR1	12.9	6.81	30.17	50.94
FAM58A	38.29	20.76	100.66	149.05
CCSER1	6.8	4.17	12.03	15.77
UBA52	311.53	361.71	168.06	133.4
TDRD7	24.54	11.27	37.41	34.68
MPP7	9.55	11.53	21.19	32.88
PDGFD	0.13	0.41	1.21	3.46
BTBD10	50.31	33.77	90.88	180
CAPRIN1	18.62	17.53	8.15	8.74
BLZF1	9.44	4.89	9.19	21.81
CAMK1G	0	0	0.07	0.15
TLL1	0	0	0.08	0.34
KCNMB3	2.01	0.22	0.07	0.16
UBE2D4	2.21	1.05	4.93	5.22
PLA2R1	0.05	0.48	0	0
LHFPL3	16.6	11.54	22.87	31.69
LSM8	191.26	273.24	162.04	81.79
FAM180A	0	0.78	0	0
DNAJB6	20.74	17.79	10.16	6.68
IRAK1BP1	5.16	5.56	20.05	12.4
GINM1	26.89	16.63	43.4	76.02
LOC102168735	0	0	0	1.3
FAM83A	1.13	0.07	0	0
PAAF1	2.96	6.14	2.48	1.56
EGFLAM	6.5	2.52	2.08	1.16
ROPN1L	1.23	0.29	0	0
FAM219B	1.62	1.49	0.59	0.24
SMCHD1	6.11	8.12	3.85	1.88
IQCA1	0.98	0.5	2	2.71
BBS9	3.94	3.02	6.88	7.36
MOB3B	1.11	0.41	0	0
LOC102168833	16.19	20.63	10.21	8.91
TERB2	1.72	0	0	0
NALCN	0.71	0.31	0.19	0.07
RIMS2	6.22	4.44	12.4	12.42
GOT2	23.43	20.22	39.75	35.47
PEF1	8.76	5.41	4.24	2.22
ARID2	11.99	8.4	19.26	23.31
STK38L	17.06	34.11	15.98	11.46
SNX9	25.83	18.46	45.7	42.81
FEZ2	1.59	2.1	5.06	8.01
TMEM150A	11.23	14.57	32.54	45.35
LOC102168924	2.39	2.51	0.31	0.27
PDGFC	0.21	0.24	0	0
SPG7	0.24	0.05	0	0
PLA1A	1.44	0.6	3.55	8.74
ZMAT3	7.05	5.96	9.38	15.09
IDH2	3.19	3.82	1.85	0.54
TMEM251	7.57	6.72	16.34	23.48
TBL3	3.91	5.53	1.62	0.67
TMEM156	0.15	0.52	0	0
RAB28	8.28	9.91	12.92	28.97
PABPC5	0	0	0.76	0.72
LOC102169002	0	0.36	0	0
SH3RF1	2.79	1.2	3.25	5.29
OMD	0.37	0.39	0	0
QRSL1	10.6	9.3	1.36	1.32
TNFRSF19	0	0	0.04	0.1
MIPEP	0.75	0.48	1.52	2.57
GPC5	1.02	1.29	2.91	4.14
TBC1D31	16.84	6.66	20.86	33.52
PTRH2	205.04	378.16	133.78	56.47
ANAPC11	204.62	161.56	362.99	393.63
URB1	0.82	0.82	0.36	0.08
ZNF148	6.86	5.55	2.81	0.72
SCAMP2	15.81	10.89	26.21	24.61
HNMT	1.15	1.92	0	0.11
VIL1	0	0	0.08	0.14
CUTA	153.55	107.64	72.14	73.76
ACKR3	4.55	0	0	0
TM9SF3	18.92	14.32	28.04	30.2
LOC102169084	1.89	1.51	0.91	0.52
PRAF2	1.44	1.62	0.47	0.04
RPL36	340.52	329.3	154.48	90.59
TMOD1	11.43	7.56	33.21	52.69
NPM2	24.53	15.5	56.89	48.67
LOC102169110	7.9	10.42	17.36	28.65
DPM1	86.47	186.27	43.79	34.91
TMEM116	6.39	4.17	11.41	21.22
FLII	1.75	2.1	4.56	5.62
ASB7	5.93	4.09	2.25	1.9
NFKBIA	111.81	62.78	120.78	207.59
RRP1	11.56	13.84	4.9	2.99
DNAH7	0.22	1.22	0.15	0.07
LOC102169147	5.17	4.64	1.47	0.83
DLG2	0.38	0.66	2.22	1.4
TRAPPC2	162.31	173.92	233.36	401.11
LOC102169182	16.9	32.55	12.45	8.42
RNF181	143.32	65.2	47.23	51.77
DCHS2	3.06	2.22	1.02	0.63
LOC102169215	8.42	9.81	3.62	0.75
KCNJ16	1.74	0.58	0.12	0.07
C20H5orf47	9.58	3.63	12.38	27.07
TM6SF1	45.17	33.83	58.22	113.83
GON7	23.92	31.36	14.34	10.44
TFAP2D	17.9	10.42	28.56	22.99
ZNF362	0.67	0.43	1.58	2.39
F13A1	0	1.64	0	0
SRPK2	20.64	17.45	30.66	37.55
LOC102169255	135.13	120.98	53.37	36.25
AVIL	0.07	0.14	0	0
TSPAN6	13	18.91	4.91	4.48
SGCB	1.45	0.22	1.54	3.68
NFIX	1.36	0.8	4.71	1.65
LOC102169288	65.83	36.81	106.04	87.57
ATG5	19.67	15.09	28.19	38.48
SMAD3	1.67	2.11	3.72	3.93
ATP6V1D	66.32	41.25	19.62	15.53
LOC102169298	0	0	0.04	0.4
ZGPAT	0.46	1.04	0.15	0.03
LOC102169320	12.64	10.08	3.79	3.72
PIH1D1	22.22	33.48	10.46	2.29
LOC102169326	1.64	2.09	0.3	0.15
TRAF4	3.6	3.73	7.53	10.74
CMBL	0.36	0.34	0	0
KANSL1L	1.51	0.53	2.22	2.51
TYW3	27.14	23.08	4.93	4.37
SNCA	31.06	20.56	65.57	103.73
SERPINE1	1.24	0.67	3.32	3.95
SLURP1	0	0	0	1.84
MED22	5.92	1.38	8.93	11.58
RIPK2	5.48	3.93	9.99	18.26
GUCY1B3	1.05	0.6	4.17	2.23
PNMAL2	0	0	0.08	0.12
HNF1B	12.53	4.64	19.2	19.93
KRT23	0.1	2.07	0	0
ITGB3	1.71	0.24	0.27	0.02
HSPB3	28.72	6.62	0.17	0.47
UFC1	51.91	76.11	23.49	20.52
POGZ	3.3	2.28	5.25	4.82
LOC102169442	43.47	58.9	15.88	9.34
ONECUT2	0.74	0.52	1.42	1.31
NSMCE4A	192.2	139.12	311.52	541.67
VDAC2	86.18	73.86	40.78	29.25
CCDC134	0.9	2.55	0.47	0.4
HAPLN1	0	0	0.16	0.1
FITM2	3.46	5.93	1.04	1
TRAM1	99.83	64.92	163.46	155.86
DHX9	15.24	15.56	6.2	1.09
SFRP2	8.66	8.39	24.71	37.27
TUBD1	50.47	56.08	21.53	15.86
NGRN	18.65	24.21	10.69	7.21
ULK3	0.65	1.05	2.95	3.4
S100B	65.89	92.97	57.08	31.93
BTBD7	4.51	5.02	2.61	1.88
PPP2R5C	12.05	5.49	15.01	17.76
TFAP2B	3.07	1.24	4.67	5.01
ADGRL2	17.06	12.73	8.83	7.06
TMEM35B	36.02	21.08	62.86	62.48
TSFM	3.13	4.78	9.44	15.9
PLEKHA5	14.79	4.29	2.29	2.08
CDCA3	68.09	35.25	85.9	103.46
POU4F3	1.9	0.21	5.17	2.62
MFAP3L	25.18	10.84	6.62	5.9
PUS10	2.79	4.21	0.46	0.9
PDE7A	15.06	10.79	24.09	26.46
IFT46	61.12	34.59	62.69	123.24
LIPT2	11	11.72	6.29	4.06
PRMT7	8.41	6.24	4.42	2.07
LOC102169619	0.19	0.14	0	0
LOC102169622	3.39	3.39	0.81	0.83
LOC102169634	6.31	8.01	2.27	1.12
KIRREL	1.33	0.45	0.25	0.14
LARP4	96.51	148.46	79.56	53.8
LOC102169647	95.18	74.99	36.49	33.31
CCND1	2.62	0.25	0	0
TM7SF3	18.64	13.03	32.89	50.49
LOC102169654	5.39	6.65	3.59	1.81
IL2RG	0.69	3.13	0.1	0.29
LYRM7	1.88	0.74	0.34	0.2
LEO1	191.26	90.37	361.31	364.78
SHARPIN	4.12	7.9	2.28	0.58
CALM3	85.57	73.32	57.71	34.55
PWP2	1.78	1.52	0.77	0.48
LOC102169730	0	0.96	0	0
NELL2	4.86	6.54	3.34	1.6
SSSCA1	49.4	54.14	29.05	15.86
HMGB3	14.96	15.53	35.36	25.76
LOC102169746	0.54	0	4.23	0.33
GEMIN7	17.73	65.5	24.12	9.22
SHISA4	0.7	0.34	3.31	1.46
TSTD2	4.12	4.48	10.34	9.13
PREP	5.94	3.21	1.72	2.03
VAMP8	11.8	13.47	5.54	4.2
WDR43	25.18	35.59	13.32	9.84
GDF6	2.21	0.8	0.31	0.56
ELF5	1.07	1.14	0.2	0.2
SLC19A2	7.68	8.82	13.05	19
ZNF793	2.23	2.09	0.97	0.07
RNF13	29.62	34.87	9.52	16.73
CEP63	10.14	5.4	14.92	13.49
CPLX3	3.32	1.66	0.84	0.63
RPE	17.45	19.03	9.07	5.32
DENND6A	5.23	4.26	7.52	14.07
LOC102169815	2.66	3.8	0	0
FLAD1	1.27	0.3	2.64	2.3
CRYZ	77.17	63.94	114.57	279.39
PUS7	8.77	6.01	3.93	0.72
GARS	3.25	1.57	5.2	6.28
ZNF467	0.39	0.76	2.08	2.07
LOC102169845	7.27	4.88	0.84	0.39
LOC102169846	1.05	0	0	0
LOC102169851	0.59	0	0	0
MED15	4.22	3.28	9.27	8.9
CSNK1G2	8.87	6.7	27.79	15.86
IFT74	49.44	32.27	100.55	85.55
CCNDBP1	54.5	107.08	30.51	33.79
PLEK2	4.59	1.67	8.01	11.3
PEX13	1.74	3.38	0.27	0.92
MICU2	8.16	5.74	3	1.51
LOC102169889	0.1	0.61	0	0
LOC102169896	21.48	42.29	17.03	14.8
LOC102169897	0	0	0	0.69
LOC102169898	77.82	48.03	135.5	184.51
CERS3	2.94	1.62	5.82	8.76
KLHL23	3.03	1.67	0.18	0.4
HECW2	2.42	4.01	2.28	0.82
LOC102169923	0.6	0.11	2.01	1.81
LOC102169925	7.39	17.33	8.07	2.02
RNPC3	27.53	13.96	39.48	40.47
DAB1	8.02	4.28	14.49	13.67
MED8	24.14	37.6	15.45	7.8
PRRT4	0	0.08	0.36	0.81
MAJIN	4.1	1.02	4.78	14.09
PIGF	66.88	62.01	106.11	167.72
LOC102169972	7.44	3	12.85	11.36
EFNB2	7	7.83	3.83	3.24
PRNP	17.17	35.12	8.19	4.94
ZBTB17	1.4	1.82	0.53	0.33
PES1	12.22	13.76	6.41	1.62
LOC102169997	1.98	0.77	0.24	0
PQLC2	0.86	1.78	0.16	0.21
LOC102170010	2.07	1.21	4.99	5.93
DCDC2	0	0	0.41	0.2
CDYL	17.31	15.39	37.63	55.16
SORT1	1.74	1.93	4.02	3.25
METTL1	8.43	9.9	2.01	1.56
TEAD4	3.31	1.15	0.23	0.38
LOC102170043	26.95	21.42	40.7	55.65
TMEM181	1.15	0.83	2.09	2.89
AP1G2	1.41	0.52	0.14	0.13
LOXL3	0.12	0.02	0	0
CENPB	0.79	0.7	0.13	0.13
RTFDC1	79.81	75.18	36.3	27.56
DCAF13	105.24	102.37	24.96	30.49
DDX6	13.88	12.47	6.47	3.1
LOC102170073	50.13	62.45	22.25	15.65
MIS12	42.75	62.91	13.29	5.45
TMEM94	1.89	0.85	3.08	3.17
ANAPC13	12.58	13.26	30.7	68
ATP5J2	122.68	178.56	51.61	19.52
LOC102170111	15.92	6.15	2.4	0.38
ZNRF2	17.04	20.15	31.44	46.9
LOC102170123	0.67	1.6	0	0
LOC102170130	11.04	8.69	3.02	3.71
EPB42	2.56	1.57	2.98	8.25
COG6	2.62	3.51	7.2	8.37
LATS2	5.62	12.56	5.49	1.8
CRNKL1	8.87	9.4	18.49	17.02
RPL13A	269.55	142.01	106.18	72.06
MYO18A	0.44	0.4	1.8	0.83
METTL2A	14.25	12.79	6.65	2.8
LYSMD4	18.17	19.24	31.15	75.98
PHOSPHO2	22.77	19.01	30.86	54.3
OSBPL10	4.01	2.56	6.49	7.65
NEDD4L	5.06	4	11.12	9.04
FBXL19	0	0	0.14	0.06
GAS2L3	17.17	23.32	11.05	11.47
GK	0.55	0.32	0.87	1.33
LOC102170216	0.2	0.8	0.04	0
PET100	62.26	68.43	8.03	7.11
LOC102170224	2.95	1.44	0.37	0.43
HACD4	5.54	9.75	3.91	3.2
SKOR1	8.98	4.86	9.7	16.08
LOC102170250	4.31	3.76	0.95	1.17
LOC102170266	178	239.91	61.24	57.34
RYK	5.69	8.72	26.12	24
MBIP	63.46	31.34	14.41	29.45
ICOSLG	0.39	0.19	0.05	0.01
NKTR	17.33	16.92	9.82	7.3
RNF25	24.86	14.56	10.82	4.96
CPPED1	1.95	1.71	0	0
MTMR7	7.12	10	20.29	31.94
PI4K2B	3.98	3.25	6.38	10.62
LOC102170310	0.43	5.87	0	0.12
BTBD2	3.65	1.12	6.31	8.9
C8H9orf85	33.51	11.74	9.48	10.94
ARHGAP11A	22.82	22.59	14.52	9.64
DAAM1	95.33	59.51	151.48	110.6
ST6GALNAC4	10.88	12.42	7.27	3.28
HAS2	10.19	10.7	20.58	23.29
SBSPON	6.24	12.24	2.73	0.97
MMP16	0	0.02	0.21	0.48
C14H8orf37	3.92	5.28	0.88	0.74
FHDC1	1.63	1.61	0.24	0.39
RHOF	1.21	0.87	0.64	0.25
DOK4	0.82	0.39	2.5	2.89
ZNF829	8.56	7.26	11.3	18.14
SLC5A3	7.01	5.91	2.26	3.86
LOC102170360	278.39	239.21	153.6	101.12
BTBD1	10.16	9.99	2.45	1.08
IL17RD	1.87	2.62	0.7	0.61
RPL7L1	270.15	246.6	143.64	33.85
YARS	20.36	17.12	12.01	5.96
AXIN1	2.1	1.79	4.68	4.33
NTHL1	2.8	1.45	4.38	5.44
SMURF1	3.94	2.47	11.39	5.07
RINT1	4.97	5.87	1.96	2.14
ZNF862	0.05	0	0.47	0.16
CCT2	244.38	216.08	423.82	383.24
LOC102170393	3.84	0	0	0
MYL6	131.83	100.63	59.84	51.64
2020-09-03	2.61	2.47	6.62	7.27
RPL9	245.66	155.13	46.08	31.9
MAPK9	1.42	1.35	2.19	3.49
ZFP62	0.62	0.66	0.22	0.08
LOC102170417	0	0.02	0.13	0.53
MRPL19	7.31	4.44	13.88	22.13
XPO4	4.07	8.33	3.43	1.54
LOC102170446	0.96	0.94	0.02	0
GIF	0.36	0.29	0	0
ZNF268	0.73	0.21	0.05	0.02
COG4	4.57	7.06	1.67	0.34
RPS11	904.41	961.6	479.42	360.83
NAA38	21.13	8.45	5.24	5.35
GPD1L	39.98	11.57	7.5	7.73
FKBP9	14.96	11.42	25.72	22.29
STAG2	48.34	51.86	36.3	10.18
C6H4orf32	21.95	30.82	12.29	12.82
PLAA	27.04	37.13	52.72	114.64
MLLT3	15.99	14.93	29.76	24.69
TRMT61B	16.66	18.55	5.41	5.15
MAATS1	1	0.32	4.24	2.19
DNMT3L	3.03	0.2	0.2	0.11
MRTO4	7.92	17.78	9.02	2.97
RBFOX1	2.8	0.81	5.36	5.5
AKIRIN1	26.39	27.79	14.52	12.23
LOC102170579	1.39	2.99	0.52	0.3
AGPAT5	43.96	30.18	11.63	6.86
ZDHHC2	4.46	3.16	1.48	1.15
C5H12orf29	7.99	12.21	14.77	27.25
LOC102170588	0	0	0.19	0.22
RNPEP	0.94	0.89	2.96	5.62
LOC102170604	2.23	2.05	4.78	4.61
NDUFAF6	2.35	3.3	1.09	0.63
CDC73	27.27	28.41	15.97	15.61
ASPM	24.14	13.11	31.63	46.27
ATP5O	175.77	109.88	17.53	18.25
NAALADL2	2.26	1.43	3.39	3.73
FBXO25	57.01	50.12	106.7	86.52
FMNL2	40.26	41.04	71.45	68.77
KIAA1522	0.18	0.4	1.17	1.66
IGSF8	0.59	0.19	0	0
MRPL28	14.49	19.21	12.22	2.59
RRP12	7.47	11.56	6	1.48
GNG4	1.91	0.43	3.81	3.6
ATP6V0E2	0.4	0.28	1.45	1.15
DLG5	13.34	17.05	30.23	31.98
LOC102170668	447.7	709.29	380.03	208.17
TMEM117	0.14	0.29	0.77	1.6
LOC102170672	1.79	1.12	0.38	0.27
NAGA	1.57	0.64	3.23	2.17
TIGD2	30.66	32.04	19.66	17.06
PRDX2	40.65	39.16	73.92	152.6
MAT2A	103.73	84.03	45.06	42.01
KIZ	1.94	1.95	4.68	5.9
TCN1	12.47	21.01	6.75	6.13
TFB2M	44.6	96.17	28.37	11.42
AARS	7.45	8.02	2.31	1.45
CHTF8	2.75	3.34	1.43	0.73
MYADM	10.01	6.36	5.47	2.4
DHX33	3.64	3.59	1.65	0.64
ACOX1	3.64	4.78	1.71	1.52
HSD3B7	0.9	0.8	0.12	0
WBP1L	1.55	1.1	0.22	0.17
LOC102170755	13.77	18.5	26.6	40.53
LOC102170772	1.47	18.39	0	0
LOC102170775	18.76	6.12	22.42	24.24
RASA1	10.3	19.14	29.96	39.5
SAXO1	36.71	22.11	73.44	85.01
LIN28B	1.95	1.19	0	0
EHF	2.67	3.61	0.6	0.53
PLEKHM2	1.32	0.75	2.9	2.49
NDUFAB1	68.75	23.7	71.34	151.71
2020-09-01	9.03	10.73	30.82	16.67
RHBDL2	0.9	0.43	0.07	0
CFAP58	1.65	1.64	2.68	7.16
HOXA1	2.05	2.43	6.08	5.94
COPS7A	5.47	5.03	18.96	10.36
LOC102170877	97.22	135.22	44.02	32.16
GPATCH11	22.11	16.26	60.39	50.86
ARHGAP21	5.98	2.95	2.56	1.17
NANP	79.91	94.43	54.2	43.6
EDEM2	8.79	11.02	17.7	22.13
TMEM70	121.87	127.38	26.92	22.46
BAALC	2.08	1.35	4.53	7.08
TRIM6	6.09	3.95	1.74	2.14
MRPL12	19.93	19.56	8.66	1.49
ARL6	30.94	12.85	30.46	53.09
WWTR1	19.92	17.87	6.23	4.25
WDSUB1	11.41	7.04	13.81	23.27
KDM1B	18.66	15.54	31.23	44.31
PKD1	0.12	0.08	0.29	0.37
LOC102170932	11.34	13.39	6.01	4.66
LOC102170937	37.52	64.38	13.03	8.64
LRRC61	0.88	1.09	2.46	2.53
POLR3A	5.84	5.77	2.3	1.42
C29H11orf54	3.49	1.96	0.26	0.38
FAM109B	2.78	1.55	0.44	0.27
FAM13A	2.28	2.24	5.08	7.53
RETN	0	2.16	0	0
EVA1A	0.32	0.41	0	0
IFT88	16.6	8.49	35.8	29.01
CHRNA4	0	0	0.06	0.37
FDXACB1	4.61	2.72	0.68	1.1
RNF121	2.74	2.24	1.16	0.85
EXOSC5	31.98	29.2	12.87	4.39
CORO6	1.77	1.55	7.12	3.81
COPZ2	0.46	0.12	1.77	1.47
CCDC173	4.44	2.64	7.71	8.29
CMTM7	69.42	38.09	85.08	119.57
SATB2	3.48	0.84	4.57	6.28
PFDN2	103.24	158.02	81.5	57.14
SARS	147.99	188.23	103.06	36.63
LSM5	299.47	313.34	110.43	135.12
TMTC3	5.06	7.23	3.07	2.98
CASK	0.29	0.35	1.04	1.38
LOC102171051	11	14.34	6.6	2.19
LOC102171053	0.93	0.56	0	0
TNFAIP8L1	0.27	0.16	2.76	3.2
TMEM173	0	0.34	0	0
SUSD3	12.08	11.88	32.25	30.25
BCKDHB	1.1	1.99	3.39	11.51
AQR	6.09	3.66	2.51	1.76
MRPS7	68.45	55.68	31.99	16.09
CRYZL1	4.33	3.45	5.09	12.92
ENC1	15.47	7.66	4.43	2.36
CD47	4.14	5.6	7.68	12.69
FYTTD1	25.39	26.93	12.42	8.25
SPTSSB	0.89	0.28	0.11	0
LOC102171105	1.03	0.28	0	0
DAW1	7.67	5.25	1.55	1.07
METTL22	15.25	5.07	22.24	31.03
KIF20B	231.55	195.44	303.67	453.88
SMARCD1	3.69	3.34	9.61	8.83
LIAS	28.31	36.55	12.44	6.84
ULBP3	69.44	56.09	7.85	2.04
SV2C	0.74	0.67	1.58	1.75
ATP6V1C1	84.88	59.33	139.52	171.65
MMP27	0.43	0.61	0	0
GATB	1.39	1.25	0.51	0.33
LOC102171189	12.57	3.95	18.67	16.46
MTRR	3.65	1.61	6.28	7.3
SF3B1	75.84	90.69	59.37	32.3
OTUD3	5.25	4.3	9.9	8.88
PHTF1	2.58	1.9	4.93	6.9
RPS24	343.71	325.39	133.29	100.09
CEP295	9.86	9.13	18.66	15.1
NDUFA6	273.41	160.92	38.84	75.99
ROS1	1.64	0.86	2.4	4.52
JKAMP	50.16	32.78	20.1	14.06
PLB1	5.83	5.57	14.47	30.41
PFN4	3.01	0.91	6.39	10.58
AURKA	1477.16	954.55	2883.63	2273.29
METTL18	32.08	122.73	21.47	17.68
NOSIP	13.84	12.33	6.35	3.67
GIT1	1.21	0.69	2.56	2.49
EDC3	10.89	20.88	8.25	3.11
LOC102171282	3.5	3.77	0.47	0.33
CMTM6	9.22	4.84	2.04	0.8
SELENBP1	9.98	7.63	19.99	17.51
DCTPP1	75.32	48.04	26.9	19.92
PRKAA2	0.88	0.46	1.36	2.66
VKORC1	56.31	129.63	46.65	28.82
GJA9	2.15	4.26	0.95	0.62
ARF5	60.69	49.48	176.14	148.27
FATE1	0	0	0.69	1.96
NUP50	48.49	85.51	39.42	26.28
LOC102171315	75.96	132.34	34.71	25.04
TOLLIP	2.77	2.85	7.99	5.25
POLRMT	3.72	4.32	2.64	0.88
SRSF6	118.42	97.05	45.28	48.56
MYB	0.17	0.25	0	0
LOC102171344	0.09	0.64	0.03	0
EXOSC4	32.33	129.34	36.59	9.7
ADGRG1	0.43	0.29	1.84	1.39
MIF4GD	6.09	5.18	17.29	22.88
RUBCN	1.7	1.1	3.03	3.47
MASP1	0	0.07	0.25	0.69
PID1	21.13	7.73	29.59	32.29
GRM4	1.53	0.87	4.09	2.34
CNKSR1	1.48	1.24	4.33	4.26
MCM3	21.22	20.3	57.28	34.35
LOC102171395	5.76	7.05	1.27	0.68
EXOSC1	607.56	639.98	300.22	155.97
FGF20	3.74	1.84	4.76	10.76
ATP6V0A4	8.65	4.83	15.84	13.83
RPP25L	9.81	6.07	1.99	2.06
PPP1R14C	2.55	0.67	0.37	0.06
F2RL2	0.72	1.34	0.15	0
MCFD2	12.03	6.87	27.98	33.17
AZIN1	111.5	84.59	49.32	49.2
TIMM10	89.13	161.02	63.66	31.94
DEF8	0.16	0.23	0.81	1.42
NLRP9	20.32	18.43	36.93	71.38
TM4SF1	138.81	76.59	52.23	42.82
NPRL2	2.96	1.28	6.71	10.02
TRAF7	15.05	11.03	27.99	23.25
SPATA6	1.06	0.7	3.01	3.65
BRI3	78.41	58.18	314.02	342.53
DGKD	1.27	0.86	2.58	1.99
LOC102171497	0.96	0.7	0.08	0
FBXL5	152.92	106.74	234.08	292.51
LOC102171502	5.58	11.14	9.62	28.02
LOC102171510	1.73	5.88	1.48	0.77
FOS	46.93	119.62	36.29	32.14
FAM228B	3.24	7.1	1.06	2.55
SDCCAG3	20.19	23.06	43.33	40.38
PNPO	30.01	28.55	12.85	5.26
ARHGEF28	1.96	0.88	3.1	2.58
ZRANB2	130.82	232.81	80.5	76.39
SEPHS2	31.99	36.13	13.31	18.47
PLPP3	30.42	16.83	4.97	1.63
MSR1	0.32	3.45	0.03	0.18
OS9	20.03	10.48	8.44	6.56
LOC102171580	6.48	6.37	0.8	0.05
CMAS	7.9	10.67	18.57	27.71
SEC24B	21.53	14.49	7.99	5.55
DDX3X	333.24	225.03	197.09	100.48
MBOAT7	3.1	0.61	0.56	0.12
ARG2	90.56	66.13	34.32	38.35
RPS25	643.54	825.72	305.75	289.33
SYT9	12.28	5.86	14.22	19.33
NUMA1	1.29	1.34	0.75	0.46
RAB29	0.69	0.59	0.05	0
EFCAB2	4.18	5.39	1.62	0.39
NUP88	122.27	85.45	154.93	215.89
MED9	18.75	13.74	6.34	2.52
PPWD1	84.95	66.49	33.88	34.59
FOXA1	1.97	0.49	0.44	0.13
COQ10B	18.86	22.42	46.69	58.83
NGLY1	51.09	63.27	82.34	127.73
RASSF8	25.33	18.72	60.52	55.3
SMDT1	28.74	23.06	3.88	0.76
RNF130	4.19	2.97	7.01	11.16
LOC102171702	0.45	0	2.5	2.12
LOC102171703	0.4	0.82	0.12	0
AFF4	4.87	5.84	1.14	1.28
IQGAP2	16.67	12.98	25.53	25.35
IL25	0.75	0.36	0	0
NOXRED1	8.06	2.67	12.53	22.16
BCL2L11	11.16	4.76	3.23	2.3
MRPL53	145.74	205.13	100.14	55.85
ETV2	4.67	3.17	0.95	0.57
CNTROB	13.35	8.29	18.93	26.56
LCK	0.05	0.32	0	0
WBSCR22	359.78	236.98	184.15	71.05
MPL	0.68	0.41	0.06	0
LOC102171788	4.07	1.06	0.43	0.17
XPO1	90.01	147.76	55.46	53.63
PMPCA	3.79	3.08	1.1	1.08
PSPC1	12.5	22.41	11.62	3.15
NOC2L	6.99	13.01	4.23	2.55
LOC102171808	67.23	72.37	26.26	17.44
IRF3	2.19	2.37	1.1	0.22
RASL10B	0.61	0.47	1.91	1.81
LOC102171821	29.36	37.85	12.89	9.41
LOC102171823	450.28	370.74	97.04	67.07
ENOSF1	2.58	2.13	0.61	0.33
LOC102171833	23.8	38.91	11.28	14.56
RRAGC	27.33	20.24	43.66	61.08
STRIP2	3.96	3.61	7.05	8.52
BEX5	17.17	19.32	5.49	1.94
GABRA3	3.52	1.96	5.63	5.64
CDPF1	16.72	37.09	5.65	2.79
HADH	13.43	14.37	24.63	38.26
NDUFB7	70.91	160.84	53.71	18.17
RPS9	847.44	489.97	229.99	84.83
RNF126	23.44	11.58	47.1	45.32
RDH11	5.27	5.21	7.41	14.05
2020-09-10	0.07	0	0.53	1.08
CARS2	3.01	2.05	7.38	7.52
C17H4orf33	27.46	10.78	32.77	59.36
KATNB1	3.28	2.16	5.09	8.64
LOC102171908	0.81	1.22	0.21	0.21
COPS3	40.94	18.76	46.21	89.02
NUP85	9.25	11.18	4.56	3.77
LOC102171918	10.62	3.25	1.93	1.63
PDIK1L	2.02	3.82	1.15	0.38
LOC102171941	0	0	0.37	0.75
LOC102171944	17.4	25.52	11.69	6.58
SKA1	220.66	197.35	419.17	671.55
RARB	41.73	13.97	65.95	60.64
LOC102171960	0.36	0.56	0	0.08
C7H5orf45	3.64	2.25	4.03	9.48
CLEC4G	3.69	2.44	9.13	14.91
HAND2	20.39	11.89	4.46	2.83
FAM228A	1.44	1.32	0	0.19
ZMYM2	11.86	11.76	22.55	20.67
DIXDC1	2.24	0.98	0.62	0.17
DCLK2	2.3	1.46	7.7	4.21
RANBP3L	0	0	0	0.47
SETD4	9.91	11.01	4.03	1.79
DAPL1	3.17	0.97	5.36	11.51
SPCS1	69.21	52.63	107.72	126.72
LOC102172027	1.73	2.23	0	0
HNRNPA2B1	329.05	443.11	230.09	187.04
HOXA11	4.52	7.47	0.54	0.47
LOC102172044	12.48	16.46	23.49	39.86
PHKA2	8.47	7.52	16.79	16.8
DPYSL3	1.48	0.59	3.47	1.78
LOC102172065	186.53	179.31	122.55	85.12
MEIS2	5.51	2.91	8.24	8.43
RMDN1	11.53	10.95	16.58	35.35
SLC35F2	6.21	2.99	1.71	0.35
LOC102172084	9.19	5.94	20.31	9.59
ZNF140	2.59	3.14	5.23	7.95
DRG1	228	198	93.19	64.2
NDUFA3	62.23	28.55	23.68	19.57
ADAMTS5	2.06	0.67	0.41	0.21
LOC102172118	1.72	0.79	0.01	0
TSPAN8	0.63	0.64	0	0
YBX3	19.83	7.74	3.96	2.86
RACK1	286.15	263.9	176.32	78.97
GCHFR	4.13	0.61	0.26	0.33
RPL27	164.97	180.35	80.06	110.8
GART	30.03	58.5	25.7	21.22
MORC1	1.28	0.55	2.48	3.08
TFRC	18.45	3.52	2.11	2.84
PAPD7	15.5	10.46	27.07	26.84
LOC102172204	0.64	0.65	0.04	0.04
HYAL2	1.28	0.72	0.16	0
PUM1	7.48	9.2	4.33	3.17
TRIM63	0.52	0.39	0	0
EFHC1	5.02	6.2	7.75	15.31
LOC102172226	7.43	17.9	3.52	2.36
OLFM3	1.41	0.94	1.57	3.89
CTH	11.06	5.38	12.91	51.17
THRB	1.02	4.18	0.4	0.76
ROM1	0.11	0.46	0	0
LMNTD1	0.34	0	0	0
LOC102172244	4.71	2.38	10.19	7.08
LOC102172246	0	0	0.25	1.95
MSL3	11.39	12.09	29.32	22.34
ZCCHC10	129.78	256.18	83.99	83.45
ANXA1	0.21	0.84	0	0
RTKN	0.8	0.97	0.17	0
LOC102172279	14.46	6.97	1.83	3.22
ANAPC15	368.61	417.52	1019.71	895.72
KIFAP3	3.89	4.31	10.19	13.56
DDX59	3.85	3.04	9.56	5.92
RNF34	78.85	71.35	30.59	37.72
LOC102172289	109.47	190.11	107.82	25.75
PKP4	2.2	1.97	4.5	3.93
LRP1B	0.17	0.06	0.24	0.45
TMEM237	3.79	4.61	1.26	2.32
PMVK	3.35	4.21	0.37	0.7
LOC102172314	0	0	0.56	0.24
E4F1	0.74	0.88	0.1	0.1
GABRQ	0	0	0	0.44
AMBN	0.22	0.24	0	0
LOC102172341	6.64	7.5	2.97	3.1
MAP1S	3.1	5.03	2.08	1.02
TFPI2	2.67	0.32	0	0
CCT4	53.24	38.38	12.58	6.91
FAM84B	7.35	10.97	3.93	4.64
ACAT1	62.85	48.81	19.64	22.65
SCLT1	22.81	16.71	49	54.79
LOC102172376	1102.63	1631.85	862.81	489.6
EIF4ENIF1	44.17	33.46	64.83	69.07
KIFC3	0.76	1.02	2.03	2.52
SLC6A4	31.14	27.03	57.9	47.61
UTP15	31.56	56.41	28.65	14.29
B3GALNT1	10.25	8.46	3.5	3.39
LOC102172396	23.56	15.44	3.72	1.91
UTP11	476.03	657.12	237.03	244.05
LGR5	1.7	2.49	0.07	0.06
LOC102172423	4.01	1.06	0.13	0
LOC102172424	7.55	9.03	2.31	1.46
FRRS1L	13.99	7.75	22.2	32.36
ELOVL4	12.7	16.79	23.99	37.11
RPLP1	1564.25	1052.62	492.17	219.8
NTMT1	2.37	0.84	0.26	0.18
OPTN	31.88	29.37	77.9	51.04
LOC102172469	143.07	85.98	245.11	346.44
POLR2I	115.46	261.63	122.41	63.35
LOC102172482	0.68	0.1	1.26	2.66
LOC102172483	54.55	146.83	59.93	32.81
SLC16A14	0.57	0	0	0
ZSCAN26	1.94	2.62	6.64	5.03
LOC102172508	26.32	37.67	14.14	4.43
METTL10	16.05	55.84	12.52	11
SPCS3	52.27	72.53	39.88	21.3
PPEF1	25.89	19.1	46.77	41.34
CCDC124	47.29	36.07	17.94	6.93
MFAP3	24.66	45.01	20.5	9.15
MAP3K4	5.36	2.87	8.93	7.73
MRPS5	25.77	25	13.19	11.63
CELF2	4.57	3.28	7.5	9.31
PROKR2	1.44	0.78	0.16	0.1
ATP6V0D2	1.99	0.28	0	0
LOC102172558	399.25	499.09	182.6	167.01
AIMP2	60.83	93.29	58.01	20.91
DLC1	5.5	2.42	0.49	0.42
MTR	4.08	3.36	7	7.04
BCDIN3D	1.96	4.28	1.29	0.28
SERHL2	3.29	8.23	2.52	1.19
PRSS12	0.19	0.19	0	0
LOC102172613	31.85	4.67	5.8	7.82
TMIGD2	1.86	0.89	8.1	6.49
PPARGC1B	1.02	0.43	0.26	0.07
RPS27L	698.4	1252.05	533.44	514.28
LOC102172632	9.15	12.41	5.67	2.64
NXT1	34.44	15.15	44.22	52.01
RNF114	163.64	138.42	314.85	318.85
FBLIM1	4.28	4.84	8.11	11.45
JADE1	3.78	4.19	1.84	0.93
PRR19	2.28	0.36	4.99	7.05
SLFN11	1.19	0.22	0.08	0
SRD5A1	3.37	2.67	0.35	1.02
LOC102172669	1.62	2.06	0.13	0
SESTD1	12.91	14.61	24.74	32.54
MPP4	1.61	2.32	0.47	0.74
RPS10	1080.35	1026.37	651.57	547.86
LOC102172676	1.59	5.38	0.95	0.68
RBBP6	90.1	77.11	43.48	15.84
ADD3	78.32	47.03	116.35	127.03
COPG2	9.91	7.44	18.37	20.74
BICC1	14.9	12.34	26.89	33.07
SPIC	28.78	11.8	1.05	3.59
NPNT	2.04	1.67	4.5	4.61
NR0B1	0.37	1.05	4.47	3.97
RPS23	892.15	1217.28	524.93	505.49
SPIN1	5.43	5.77	1.84	1.28
EPB41L4B	10.93	5.75	11.91	18.3
PI3	35.2	1125.11	25.73	39.57
MMP8	0	0	0.47	0.4
ADSS	54.23	65.58	22.3	15.09
LZIC	99.94	97.72	42.81	32.45
EP400	1.93	1.51	3.76	3.06
VPS35	28.42	16.81	42.1	47.33
LOC102172749	7.49	9.06	1.54	2.77
MRPL10	7	3.01	1.26	0.43
ITGA1	0.08	0.26	0.03	0
SKP2	118.81	70.62	148.6	243.77
DTX3L	0.17	0.1	0	0
CTAGE5	2.95	2.09	0.59	0.85
EGFR	4.69	3.4	6.51	8.92
HYAL3	0.54	0.16	0	0
FAM19A3	0.37	0.04	0	0
LOC102172789	15.19	19.07	9.44	8.23
LOC102172792	1.3	0.55	0	0.1
UBXN2A	22.21	31.94	9.79	11.49
LOC102172818	1.42	0	0	0
GPCPD1	29.97	23.27	12.01	9.15
IDH3B	12.41	11.51	0.83	2.12
TMEM64	10.04	7.48	2.89	2.84
GORAB	8.85	13.87	5.68	2.57
IFI35	0.44	0.6	0	0
LOC102172846	17.73	16.55	4.11	0.99
MRPL2	36.76	16.26	8.42	8.85
LOC102172862	6.82	8.1	2.16	0.66
ATE1	3.24	3.45	6.33	8.81
NR1D2	0.51	0.18	0	0.05
ZP4	158.26	98.73	169.77	373.07
SLC29A3	2.46	2.01	0.95	1
TMBIM6	115.88	131.56	59.19	42.74
RRP7A	3.88	6.21	2.06	0.51
GALT	13.75	13.27	3.85	5.68
VNN1	0.18	2.62	0	0
GLCE	0.91	1.06	0.18	0.41
LACTB	17.68	12.41	23.84	31.21
LIMS1	2.85	0.96	0.54	0.75
TMSB10	7988.89	9291.52	5169.28	4417.6
PIH1D2	5.27	5.39	11.34	18.25
DYNLL1	1960.24	1392.61	2717.53	4473.02
ALOX12B	0	0	0.25	0.05
BTF3	340.19	348.41	188.81	193.54
MCTP2	2.4	2.01	6.9	8.64
ARPP21	3.49	1.33	6.38	4.95
LOC102172949	71.7	58.1	38.95	28.51
ADCYAP1	4.06	1.51	1.15	0.36
ME2	2.4	1.84	4.84	8.81
RRN3	40.08	47.77	23.69	11.05
LOC102172961	0	0	0	1.05
MKLN1	18.6	17.12	26.48	40.76
CCDC6	24.08	22.8	36.06	44.89
ALG2	3.09	7.28	2.91	0.67
CDK20	14.7	16.44	33.68	25.05
CHAC1	4.73	4.07	9.92	17.46
RDH12	4.38	1.18	10.13	11.13
SLIRP	312.45	383.59	120.9	116.49
TOR1A	53.66	23.22	63.09	80.48
EEF1D	10.31	9.98	2.11	1.1
LOC102173024	70.57	37.35	228.54	585.53
MAP3K3	3.69	2.1	4.09	9.01
NECTIN3	50.58	58.58	33.03	29.45
ACTL8	0.21	0.27	1.45	1.68
LOC102173056	124.2	152.03	75.1	60.26
THAP2	2.47	2.26	5.37	5.61
POC1B	12.84	12.6	25.17	35.5
RENBP	5.85	3.62	2.62	0.51
CNOT8	10.3	12.97	13.08	38.44
ATG14	181.34	225.96	113.06	92.56
INO80B	10.8	8.4	4.72	1.39
ASTL	2.32	4.12	9.72	6.68
LOC102173098	98.98	123.89	62.17	48.31
RRM2B	7.21	8.66	15.78	21.74
GALNT18	0.35	0.04	0	0
PGRMC2	13.01	9.87	4.13	3.93
NFAT5	3.1	2.06	1.44	0.59
LOC102173120	8.13	14.12	5.44	2.85
CCDC148	3.42	2.68	5.18	10.86
STMN1	127.01	48.72	43.02	38.85
CYTH3	6.78	3.79	10.29	10.98
ADAP1	5	3.74	12.63	9.03
NFE2L3	9.12	16.75	29.55	29.01
LOC102173161	94.74	122.12	32.55	19.3
NAP1L4	7.29	4.66	14.1	9.58
RBM41	5.01	4.04	9.94	10.13
UTP3	19.55	26.98	12.93	8.75
FGFBP1	5.92	16.64	1.2	0.72
LOC102173185	0.22	0.5	0	0
CDX1	0	0	0.09	0.56
ARMT1	48.1	47.28	18.59	5.73
POLR2M	12.47	17.94	4.38	4.17
PARP4	0	0	0.13	0.12
TAF4	6.72	6.04	11.75	13.93
LOC102173207	13.96	8.28	24.82	17.05
MMP7	0.87	0.46	0	0
C15H11orf57	28.55	52.46	26.24	17.76
ZFP1	4.44	4.28	4.78	17.06
SNRPD2	422.28	320.63	145.65	131.5
STAC	0.48	0.1	0	0.04
BMPR2	2.21	1.84	3.56	4.36
TAF11	90.89	105.17	53.66	49.68
BPHL	0.53	0.28	1.25	1.75
METTL4	5.97	6.02	2.09	0.41
MPV17L	12.25	9.3	4.41	3.38
GBAS	15.64	12.28	19.41	35.84
INPP5B	11.5	7.82	22.26	24.94
PIK3CG	0.26	0.1	0	0
PODXL	1.61	1.45	3.1	3.42
LIN7A	0.78	1.04	1.24	3.32
SMARCA1	6.77	2.89	9.06	10.8
CENPE	34.86	52.26	23.24	14.55
VDAC1	105.57	98.59	170.49	238.57
CTSB	33.24	62.74	121.07	139.41
WDR41	17.67	9.72	23.97	41.95
EXD1	1.14	1.07	3.5	3.95
LOC102173309	3.06	2.86	0.53	0.12
ULK1	4.79	2.45	1.63	1.5
SMURF2	17.68	18.04	35.62	45.91
LOC102173333	0.51	0.33	1.46	1.41
NOTCH4	0.07	0.15	0	0
ARHGAP30	0.08	0.11	0	0
MRPL24	27.55	57.48	11.5	5.5
GMPR	3.94	2.13	5.62	10.15
CCL26	0	0	0.29	1.39
LOC102173362	0.4	0.22	0.79	1.52
ZFC3H1	12.92	11.35	8.53	4.06
PSAP	51.22	57.11	39.71	20.71
UBL4A	12.24	7.47	28	24.12
MCM2	2.7	1.37	5.33	4.63
TBPL2	5.89	4.92	11.55	19.42
WBP1	5.03	2.83	1.21	0.18
USP6NL	31.46	23.1	70.84	53.87
SNRPB	342.78	400	233.06	121.82
C15H11orf74	10.28	8.23	16.27	24.21
KPNA4	46.96	63.81	29.91	21.11
TMEM163	25.1	14.28	36.14	44.09
TWF2	0	0	0.42	0.25
PTK7	1.07	1.02	0.38	0.1
PAQR7	0.59	0.18	2.3	1.57
ETFRF1	15.18	9.8	25.72	58.84
LOC102173454	34.97	35.5	13.87	12.15
MSH6	37.6	62.59	34.43	18.79
SUCLG1	6.34	3.36	1.35	1.6
C15H11orf87	0.25	0.54	0.01	0.01
CDH11	2.05	0.74	0.23	0.19
LLGL2	1.87	1.17	8.69	6.55
PLEKHA3	1.05	1.12	2.2	3.13
ZNF184	18.27	9.11	35.63	23.57
MALT1	22.58	10.05	26.75	37.31
DPH5	15.97	8.19	11.88	40.89
LRRC8C	4.42	4.27	7.11	11.49
C25H16orf45	0.81	0.72	0.1	0
CDHR3	1.76	2.09	0.79	0.71
KIAA1456	0.1	0.06	0	0
DDIAS	39.34	51.64	25.26	19.67
TXN2	62.18	34.25	9.01	7.2
TRAM1L1	3.27	2.08	6.11	7.19
DLG3	0.65	0.55	1.49	1.63
MGAT4B	7.77	5.83	22.75	20.88
FBN2	0.6	0.4	1.47	2.86
CYSTM1	61.47	31.48	87.51	93.8
LOC102173562	261.61	350.73	126.86	99.23
FDFT1	24.58	31.43	15.44	11.8
ZNF514	1.13	0.97	0	0
TSEN15	26.57	33.13	12.97	17.33
ATP5H	238.32	181.14	71.68	32.12
CREG1	10.18	13.65	2.31	3.18
MYLIP	54.41	75.9	135.87	201.94
SEC22B	10.83	16.5	2.56	4.42
PTGFR	5.23	8.52	2.7	2.06
HILPDA	133.3	75.24	192.71	238.67
LOC102173638	0	0	0.12	0.27
LOC102173639	57.14	57.88	182.02	195.24
PODXL2	1.64	1.5	0.28	0.22
RPGRIP1	7.34	7.62	20.67	13.35
MRPL33	131.73	172.29	60.18	62.54
LOC102173668	5.76	6.77	1.58	1.63
POP5	59.39	35.28	10.93	7.53
LOC102173683	4.06	10.52	3.78	1.55
LOC102173689	5.8	2.78	1.01	0.56
TRIM59	178.36	119.74	350.97	457.63
WDR73	2.64	0.68	0	0.37
BBS5	5.48	7.47	14.16	24.91
LOC102173699	21.93	27.04	9.63	4.67
LOC102173702	33.82	48.27	24.03	12.83
HUS1	12.34	8.45	16.86	27.78
CHIC2	11.74	11.24	18.45	33.82
LOC102173731	0	0	0.09	0.07
ELAVL1	34.6	18	33.61	63.57
LENG1	36.91	17.39	74	80.47
TRPM7	3.38	1.71	0.88	1.24
CSPP1	26.68	23.28	44.21	41.35
KCTD3	1.11	1.81	3.97	4.26
NQO1	27.98	20.98	35.93	66.74
DMWD	1.56	2.87	5.67	8.72
ZNF830	30.3	28.13	17.94	8.71
RPH3AL	0.37	0.3	1.25	2.92
PARD3B	1.77	1.32	3.27	3.14
BARD1	7.64	4.38	14.29	10.23
LOC102173795	2.28	2.93	0.16	0
RRNAD1	2.09	6.59	0.74	0.21
LPIN2	23.5	14.1	70.34	36.71
LOC102173807	3202.85	5482.64	2605.35	2213.86
NAMPT	64.75	57.85	31.1	23.69
HEBP1	5.46	9.04	0.87	0.64
CANX	50.87	42.15	23.28	17.84
SLC12A2	41.06	51.81	19.96	19.44
TRUB2	4.28	5.12	0.93	0.35
BSPH1	6.34	7.81	25.05	21.08
FAM207A	26.54	44.2	23.09	5.51
PADI6	7.23	5.06	17.72	16.94
LOC102173911	236.91	257.78	94.39	61.41
FANK1	45.9	34.21	100.41	138.16
RPS26	644.03	667.8	226.15	115.47
NAA30	32.02	43.49	67.86	86.93
GLI4	0.36	0.51	1.01	2.69
LOC102173951	0	1.76	0	0
MAP2K3	3.03	1.3	6.62	6.44
UBXN7	13.05	9.58	5.73	2.48
BOLL	22.77	10.1	25.36	43.77
SUMO1	146.7	137.34	219.25	337.28
MTFR1L	16.03	29.37	9.82	4.89
LOC102173987	0.37	3.43	0	0
TBC1D24	0.9	0.77	3.15	2.16
LRRC8B	11.35	9.88	23.46	30.54
LOC102173997	152	190.56	66.23	47.91
PDGFRA	12.4	10.17	1.92	0.91
LOC102174013	0.57	1.14	0.14	0
TMC4	5.58	5.71	17.25	13.57
LOC102174023	0.16	0.46	0	0
MRPL22	47.14	12.21	7.83	8.05
LOC102174032	10.19	9.19	4.46	5.12
SEPHS1	15.14	20.79	8.99	2.82
LOC102174044	49.38	250.84	53.6	20.63
WDYHV1	111.85	82.46	167.94	257.31
ZC3H12C	3.67	7.37	2.52	1.9
AKT3	14.35	10.64	18.01	26.16
CMTM3	2.64	1.8	0.47	0.77
VRK3	2.26	3.61	1.08	0.32
CDV3	344.89	343.92	186.28	176.68
CMC1	38.88	36.22	81.79	125.1
PIP5K1A	8.31	16.29	4.68	2.74
LOC102174081	0.46	0.48	2.44	0.99
LOC102174083	1.03	1.3	0.04	0
C3H1orf109	6.07	3.68	0.78	1.31
NDUFB2	100.62	118.69	75.17	44.62
LOC102174108	0	1.25	0	0
SYK	0.56	1.53	0.49	0.2
MDN1	3.66	4.68	1.83	0.52
HEBP2	7.14	0.59	0.38	0
LTK	0.33	0.44	0.04	0
COQ4	1.15	0.45	0	0
EDNRA	25.45	32.6	13.72	6.35
RABAC1	3.14	1.8	0.57	0
CAMTA2	2.53	1.77	6.81	3.37
RNF180	3.4	3.19	10.24	23.34
LOC102174166	0.48	0.11	0	0
CHDH	0.11	0.02	0.25	0.65
LOC102174170	10.32	2.04	0.3	0
MOG	9.57	2.19	1.05	0.49
IGF2BP3	83.48	60.02	190.26	163.7
C26H10orf90	2.88	0.89	3.5	5.24
LOC102174188	0.93	0.09	2.87	2.91
SUOX	8.59	15.54	5.94	4.66
PLS3	26.39	22.05	11.22	13.04
RELL1	7.24	7.04	4.85	2.16
SFT2D1	139.66	90.59	217.67	274.56
PRKCH	18.32	18.78	40.18	58.4
NUDT5	29.3	67.78	7.08	4.77
CCDC3	9.33	6.2	23.57	27
CHGB	3.66	7.58	1.84	1.01
LARP1B	20.31	37.8	18.02	13.72
ACPP	7.18	3.16	1.31	1.74
TRMT61A	7.07	7.73	4.03	1.11
SLC35F5	0.67	0.42	1.48	2
NOP58	305.11	391.18	129.99	94.64
RRP9	11.71	11.9	7.84	3.73
LOC102174261	2.09	1.46	6.26	7.4
KCTD5	4.06	2.44	1.27	1
FOPNL	44.53	37.86	15.48	19.35
NUP107	10.49	17.39	5.67	3.8
EIF3D	70.13	52.46	26.44	19.46
REPS2	0.38	0.81	1.33	2.23
RAD51B	8.11	4.34	12.01	18.28
SUPT20H	28.84	22.54	45.44	47.39
PPP1R3D	0.36	0.72	1.69	1.76
FDX1	8.35	8.61	13.31	20.89
LOC102174322	1.8	10.74	0.82	2.66
CISD3	6.6	2.67	0.45	0.7
FGF10	2.16	1.17	0.54	0.25
RFC4	26.83	17.2	35.36	72.07
G2E3	11.84	9.35	1.88	1.56
CTDSPL	0.52	0.37	2.34	1.85
ZDBF2	0.54	0.03	0	0
GRP	80.58	5.27	3	2.43
GNL2	29.26	25.04	13.64	10.33
LOC102174357	7.9	4.55	1.98	1.77
ARMCX1	0	0.33	0	0
NOP2	8.33	12.84	5.03	1.62
SLC9B2	6.15	3.15	12.1	15.28
KIAA0232	2.84	2.21	6.75	4.36
WDR18	4.3	2.02	1.43	0.63
LYRM2	39.3	19.56	10.49	14.46
SCAMP1	10.6	12.03	19	21.9
CLDN10	7.31	5.37	23.4	18.74
STX2	4.36	2.28	5.19	8.02
YWHAH	17.93	11.95	25.43	30.72
LOC102174421	4.02	2.49	0.95	0.47
SPAG7	9.32	7.47	3.78	3.42
TMEM106A	13.86	16.44	25.16	31.11
LOC102174428	15.13	13.13	8.41	2.35
LOC102174436	39.51	24.94	18.26	13.13
POFUT2	3.73	2.02	1.43	0.21
LOC102174439	584.21	248.83	875.9	988.89
CCDC12	7.03	6.95	0.54	0.82
TMEM57	9.14	3.19	16.67	8.97
TRIM27	3.2	2.55	1.02	1.12
MYOM1	1.64	0.76	2.3	2.67
MORN4	4.21	2.04	0.42	0.05
DOCK1	0.82	0.74	2.18	1.88
FAM118A	5.96	1.31	0.59	0.93
LOC102174470	1.11	4.17	0.11	0
UHRF2	92.93	85.49	150.07	151.24
RPS12	814.63	953.36	432.42	355.57
LOC102174478	263.21	308.37	116.46	142.53
LOC102174479	0.46	0.43	16.33	11.87
QPCT	10.73	7.93	2.18	0.54
ENTPD6	2.33	2.17	6.99	6.52
MRVI1	2.18	1.67	5.37	2.76
AGBL2	10.06	8.13	20.03	20.99
NR5A2	1.77	1	0.22	0.37
MRPL45	11.54	6.42	4.31	4.08
IFT57	11.46	12.11	23.33	34.7
BAG5	3.5	3.43	1.32	1.44
PRKRA	2.65	3.41	1.01	1.34
MVB12A	2.1	1.86	0.54	0.2
PIP5K1C	11.84	10.01	29.01	14.6
BAAT	2.94	1.16	2.79	7.64
FAM162B	0.19	0.37	0	0
FBXO5	113.68	90.23	63.09	42.1
USP8	138.94	95.72	228.93	192.39
STON1	10.87	7.68	5.79	4.09
SYCP2	8.12	7.92	15.44	19.09
TTC29	0	0.6	0	0
LOC102174601	7.21	7.39	1.4	0.8
SCFD1	43.42	23.87	61.61	66.36
ADAM23	1.13	0.93	0.45	0.14
SP110	4.87	4.52	13.33	8.43
NAXE	5.4	4.35	2.5	1.06
EXTL2	3.87	3.67	8.61	11.98
CALU	191.34	179.08	88.82	74.16
UGT8	3.87	4.02	0.45	0.42
TBC1D14	5.56	4.58	14.36	9.19
MRPL34	29.94	31.76	12.45	6.41
ZSWIM4	0.16	0.37	0.87	0.99
LOC102174664	5.74	5.18	16.1	16.71
IFT81	4.63	4.51	2.3	1.56
SLC5A1	3.19	3.83	6.45	10.18
ENO3	0	0	0.57	0.08
CTC1	1.79	3.49	0.82	0.23
RAB40B	0.68	1.2	6.13	9.31
PRICKLE4	2.26	2.66	6.32	5.34
ZSCAN23	0.33	0.39	0	0
PPP4R1	14.45	8.92	35.33	19.22
PGM2	2.81	1.2	0.63	0.82
CERS4	4.23	3.07	14.47	7.97
SGPP1	1.34	1.83	0.06	0.26
CDC42EP3	4.69	2.81	8.98	8.4
LOC102174762	6.16	0.57	0.23	0.08
ZNF281	9.25	8.63	4.94	3.15
DDX19A	10.57	6.88	4.44	4.08
PSMD7	33.59	45.97	21.65	16.94
HHLA2	16.11	10.7	21.64	29.53
OPRD1	0	0	0.44	0.34
HAX1	24.37	53.3	23.73	9.55
STXBP3	66.79	48.55	110.79	211.1
FAM173A	1.57	3.5	0.14	0.16
FAM20C	0.15	0.16	0	0
LOC102174807	2.92	1.32	0.54	0.29
MID2	0.64	0.72	2.1	3.76
LOC102174824	65.38	67.63	26.87	30.43
TMEM261	94.76	89.76	20.25	10.95
MRPL50	40.62	64.28	10.99	7.31
BCL2L10	116.64	243.57	446.62	1102.03
GTF2A1L	42.15	30.5	50.6	103.22
TIMM8B	155.84	373.23	61.44	46.39
COLCA2	0	0	0.25	0.57
SUMO2	1211.15	1511.41	2300.28	2548.34
STRN3	12.38	10.5	22.33	29
PECR	16.71	11.75	33.32	54.63
LOC102174891	608.33	1009.19	447.09	467.98
LMAN1	15.53	12.12	24.92	24.62
LOC102174895	1.35	3.67	0	0.06
WLS	10.88	7.43	17.16	20
CCDC130	3.73	2.26	7.86	5.83
UGCG	8.39	3.03	2.13	0.97
CCDC28A	13.14	8.22	3.86	2.8
AIF1L	0.78	0.12	0	0
LOC102174945	0	0	0	0.39
ROMO1	160.42	317.81	101.1	102.98
ZNF706	28.25	32.04	62.14	90.65
LIMD2	1.67	0.87	4.15	5.74
MGAT5	2.79	1.07	4.7	3.32
USP49	1.47	1.23	0.06	0.04
FAAH	0.23	0.24	0	0
2020-09-06	0.21	0.32	0.03	0
DCK	21.06	13.19	8.61	8.09
RANBP6	11.63	7.04	1.5	0.42
MTRF1L	42.98	64.76	33.92	19.24
EIF2AK4	6.55	3.91	9.55	12.42
LMAN2L	1.39	0.58	1.98	3.42
LOC102175036	17.41	5.96	1.29	0.19
HBBC	0	0	0	1.87
GPATCH4	36.62	59.7	26.1	7.4
FNDC7	0.18	0.15	0	0
MSLN	0.14	0.18	0	0
GIPC2	16.4	9.88	23.64	31.26
CCDC126	71.66	89.74	47.28	37.85
LOC102175103	0	0	0.08	0.34
LOC102175108	23.71	31.27	17.26	11.34
LOC102175122	0.06	0.19	0	0
MTMR9	3.83	2.27	1.27	0.83
ZNF189	1.38	0.85	0.45	0.18
FAM161A	20.97	11.47	52.89	41.75
ATP9A	2.89	1.47	5.97	3.04
MCM4	7.96	7.21	21.19	19.18
BTG4	1830.09	1077.47	2257.86	3334.96
THAP12	15.9	36.76	14.92	10.78
TYROBP	1.27	4.85	0.56	0
RRAD	11.24	8.39	40.83	43.08
TIMM22	8.98	28.61	8.86	2.72
LOC102175160	263	141.14	272.47	445.13
IFT80	6.9	11.99	5.87	4.07
SPC25	38.59	36.78	17.23	17.38
LOC102175177	0.08	0.32	0	0
MED17	2.12	1.47	3.72	5.41
LOC102175195	9.98	6.2	20.37	24.26
CCDC96	0.17	0.02	0.97	0.37
KRT5	4.68	9.87	1.97	0.34
RNASE6	0.49	1.79	0	0
CUL4A	7.48	6.81	18.69	13.76
FHAD1	0.42	0.3	1.88	2.22
LOC102175234	39.03	39.84	16.79	7.17
FOXK2	12.86	10.83	22.64	20.63
WDR53	157.6	167.64	64.5	44.9
PAIP1	1322.96	1033.96	2239.19	3206.36
TNK2	2.31	0.99	4.5	3.2
STK19	11.64	9.22	6.15	1.36
EIF2AK1	5.88	4.37	11.89	10.94
LOC102175265	27.37	54.82	15.31	12.62
CLDN12	31.06	21.69	51.31	43.42
RBPMS	10.81	8.87	15.3	25.42
PARVB	1.1	0.54	3.65	3.46
UBE3D	3.3	4.3	11.85	18.98
SLC39A9	3.92	4.63	2.45	1.22
DCTN1	1.92	1.18	0.88	0.26
IPO5	18	29.07	11.09	7.27
SULF1	0.82	0.12	0.08	0.07
CLPB	3.7	3.59	1.73	1.25
CAPNS1	64.39	93.44	52.77	17.66
MYH15	4.17	1.44	6.65	5.67
FRMD4B	32.6	29.42	18.07	14.63
LOC102175340	0	0	0.34	0.41
LOC102175348	40.86	19.53	53.27	69.73
VAPA	46.01	62.68	85.75	115.52
COQ7	41.9	25.18	74.2	75.74
LOC102175358	27.83	14.85	32.67	49.35
MRPS33	99.46	60.57	24.85	9.27
LOC102175365	8.52	4.24	2.48	0.06
YIF1A	24.74	17.75	6.91	2.62
WDR13	2.99	3.74	6.81	7.33
RBM47	6.28	3.88	2.27	1.04
LOC102175383	49.48	71.29	18.96	18.4
ALAS2	0.05	0.22	0.92	0.86
MFSD12	0	0.03	0.86	0.54
TIMD4	4.89	3.31	9.16	11.6
TMEM17	6.13	7.75	0.83	0.3
ODF2	2.28	1.12	7.05	5.75
UCK1	2.77	2.4	0.98	0.58
LOC102175427	421.23	412.43	778.41	648.25
RPS19	555.48	430.4	278.43	209.07
BASP1	223.08	105.53	108.24	66.38
NCKAP5	3.97	2.36	8.25	6.3
LOC102175457	9.59	5.07	2.56	0.85
OPN1SW	0.82	0.07	0	0
CHST3	0.23	0.23	0.49	0.75
NUDT4	181.56	219.58	126.13	102.52
SNX30	4.52	3.92	11.78	6.18
CITED2	53.36	30.47	48.66	130.72
MFSD8	7.43	15.57	3.98	1.18
EIF4A3	204.73	354.06	140.39	93.27
IGSF11	1.66	1.81	3.95	5.71
LOC102175526	1.44	2.07	0.25	0.47
CYTIP	0.29	1.45	0.03	0
DCP1A	35.28	42.03	19.52	15.19
WDR12	21.79	39.17	8.34	4.03
RPN1	27.39	26.46	52.17	52.8
NELFE	26.53	25.07	11.99	4.25
CTTNBP2NL	12.32	7.11	2.64	1.84
DBF4	71.96	88.27	40.85	22
TEX15	1.59	0.43	0.46	0.11
SIPA1L2	1.48	0.62	2.22	2.7
DDIT3	724.15	549.94	1106.11	1093.86
EXOC1	6.08	10.3	2.8	1.71
STK24	32.87	19.28	51.74	50.14
SLCO5A1	0.65	0.36	0.1	0.11
LOC102175602	132.3	153.73	72.25	59.13
RRP15	59.63	88.51	44.89	25.59
LOC102175607	0	0	0.25	0.13
MAPKAPK3	0.03	0.01	0.16	0.27
YIPF3	7.56	6.97	2.72	1.79
BRMS1	14.16	11	7.97	2.84
ARSJ	0.32	0.17	0	0
ZNF74	0.06	0.19	0	0
ZCCHC3	4.46	4.65	8.59	8.22
NPEPL1	0.88	0.53	2.71	1.84
NAE1	80.03	93.57	145.33	237.44
SCARF1	0.05	0.22	0	0
NUDT16	7.69	8.1	3.28	1.37
AP4S1	2.78	0.33	0.43	0.06
CAB39	46.37	64.43	22.58	30.55
VPS72	144.13	90.15	259.29	228.3
ZBTB14	4.81	13	3.69	1.98
NSUN4	12.32	23.06	7.54	3.87
KANK1	1	0.38	2.06	2.23
ANAPC16	29.13	8.11	2.9	4.11
GPR19	7.36	3.14	9.23	12.15
LOC102175755	0.92	0.45	0.16	0
FAM214B	9.63	7.81	4.82	1.98
REC114	6.99	4.67	9.34	16.33
LOC102175795	162.61	181.19	334.94	416.14
PSMB3	126.86	92.98	61.84	58.23
C1H21orf62	0	1.21	0	0
C1H3orf30	0.88	0.85	0	0
FBXO45	21.21	28.69	10.21	12.92
ERMN	0	0	0	0.32
TKT	224.91	230.89	100.02	41.51
STOX2	0.71	0.22	0.14	0.12
LOC102175833	11.22	15.66	4.44	6.56
M6PR	20.15	40.28	15.38	11.46
DIRAS2	19.64	17.88	32.11	35.37
SEMA4C	0	0	0.25	0.05
ERLEC1	26.12	21.5	58.01	56.08
SLC15A1	2.73	0.74	2.9	6.16
HSPA14	10.98	10.07	19.7	28.09
LOC102175871	388.92	433.74	172.66	122.81
IMPA1	9.05	3.46	1.13	1.82
EMSY	4.55	3.26	2.56	1.47
ENO1	72.86	40.94	19.25	7.21
ARPC3	44.84	67.41	24.92	15.88
LOC102175889	0	5.67	0	0
LOC102175896	0.74	0	0	0
MRPL46	36.75	77.26	17.48	8.32
LOC102175899	2.3	1.47	7.94	10.03
ARL6IP5	13.51	5.25	16.37	20.31
EDN1	0.51	0	0	0
RREB1	1	0.94	0.41	0.15
KREMEN2	0	0	0.33	0.11
LOC102175920	2.58	4.86	1.26	0.07
LOC102175922	88.07	107.76	35.38	40.45
PURB	4.08	2.84	0.8	0.7
SPATS2	39.45	25.68	86.89	65.5
RPL36A	152.41	263.35	142.29	76.61
PRR5	4.58	2.48	1.73	0.87
VSIG4	0.17	0.67	0	0
LOC102175938	0.28	0.98	0.08	0.05
DOHH	9.39	12.56	4.02	0.82
KRT1	0	0.61	0	0
MED7	19.71	22.69	8.59	8.48
SAP30L	2.22	3.33	1.67	0.98
UXS1	4.16	1.95	7.46	7.12
C13H20orf96	0.12	0.16	0	0
ZNF614	3.79	9.14	2.92	0.9
RPS17	733.98	793.12	487.9	387.87
LOC102175997	326.54	32.57	7.7	0.36
PCP4L1	23	15.85	5.86	9.42
LAMA1	0.43	0.16	0.07	0.05
CDC14A	5.97	5.35	2.86	2.1
RCC1L	9.35	8.02	5.07	2.84
LOC102176015	8.1	3.49	3.3	2.04
CLCN4	0.12	0.11	0.81	1.15
NDUFA7	54.67	32.61	9.08	8.32
EEF2	76.07	86.76	43.09	18.52
SAR1B	83.58	48.8	10.76	16.22
BUB1B	10.37	11.57	19.04	25.13
LOC102176059	1.63	13.46	1.21	1.09
PIP4K2B	7.07	1.3	10.64	7.7
PSMC5	19.12	24.24	6.98	0.98
ARHGAP44	1.35	0.73	3.96	3.76
PLSCR4	10.56	5.18	1.78	1.16
NAB1	2.26	2.34	0.66	1
SLC26A3	4.45	5.77	2.79	0.79
AGK	9.54	6.05	22.83	18.01
BID	18.31	19.5	6.89	2.49
RWDD2A	5.86	2.77	9.3	16.13
ICE2	25.17	19.16	12.23	8.09
STARD7	7.64	3.82	3.11	0.94
LOC102176133	4.34	15.25	3.46	2.64
LAPTM4A	79.81	42.49	32.66	28.61
LOC102176145	0	0	0.43	0.27
VPS29	30.99	14.28	41.07	81.17
ADAT1	3.05	1.95	0.84	0.63
LYPD4	9.75	10.65	21.76	29.99
AHSG	2.62	3.54	1.2	0.49
MRPS11	11.81	9.79	4.9	3.79
UBA3	15.56	29.92	7.25	10.66
NSUN7	4.14	4.31	7.15	12.27
LOC102176221	33.26	37.49	14.61	19.87
KRT2	0.48	2.94	0.21	0.37
SRA1	12.28	14.33	2.14	0.22
ESRRB	1.65	1.89	0.39	0.17
DLAT	6.35	5.44	10.12	11.8
STRN4	1.78	0.69	2.93	3.14
GEMIN4	2.4	3.41	1.21	0.74
BTG3	237.62	233.96	51.67	27.9
CEP19	1.55	0.58	0	0
ACVR2B	0.59	0.7	0.34	0.19
LOC102176283	262.62	335.87	166.48	141.64
NCF1	7.17	3.4	12.11	12.32
MTERF1	33.19	61.19	18.02	10.37
KIAA1549	1.93	1.44	3.25	3.52
PPP1R1A	6.44	9.12	4.02	1.89
BANK1	0.67	0.88	0.05	0.21
CLRN2	0	0	0.53	1.25
LOC102176322	1.6	3.19	7.85	8.03
HDC	3.6	1.68	5.48	7.33
TMCO3	7.33	8.34	23.42	22.3
LOC102176340	0	0	0	0.79
LOC102176344	26.41	7.86	4.86	3.44
RNF141	3.84	4.7	1.79	1.42
TMEM132B	0.05	0.09	0	0
ELAC2	2.05	1.44	0.5	0.67
LOC102176361	24.35	30.39	81.89	74.31
LOC102176364	115.95	126.02	72.63	41.13
GLB1L	0.26	0.11	0	0
LOC102176375	0	0	0.26	0.52
LOC102176379	11.2	4.4	17.86	19.46
DLD	41.46	50.77	15.68	20.71
RPL22L1	215.9	343.68	128.31	84.89
MED28	41.2	16.46	8.01	10.67
SLC30A9	15.74	11.74	20.01	28.21
STAT5B	4.02	1.81	8.46	4.37
LOC102176417	155.36	169.14	58.48	45.2
RNASE12	2.22	1.13	5.88	9.89
IL19	8.48	4.85	12.9	18.52
BCAR1	1.42	1.09	4.05	2.36
GFM1	12.12	10.46	3.68	4.3
KCNJ6	0	0	0.83	0.57
MAD2L1BP	18.17	25.24	8.91	6.47
ZSCAN16	3.49	4.57	1.7	0.93
FAM212B	0.62	2.32	0.2	0.22
CCDC86	10.93	9.39	6.86	2.17
MRPL11	89.74	88.53	33.76	11.66
NPFFR2	0	0.29	2.64	3.32
OCEL1	6.33	4.67	13.67	14.35
SLC35A4	4.74	6.09	2.7	2.55
LOC102176527	69.08	66.28	147.89	268.94
IDNK	0.13	0.13	0.59	1.11
SECISBP2L	16.29	8.01	23.56	21.56
SRSF5	215.66	265.26	182.09	78
ANKRD46	6.56	7.09	11.38	26.01
SLC25A31	2.38	2.81	6.1	13.03
SLC1A5	239.61	259.69	130.13	56.69
LOC102176553	28.46	23.96	5.96	2.54
WDR81	0.06	0.05	0	0
CWC25	32.61	32.2	88.98	38.13
HMGCS1	88.67	64.34	121.69	165.26
FBXL7	0.58	0.32	2.29	1.18
SCN5A	1.24	0.56	2.09	1.65
LOC102176567	36.54	33.85	8.72	4.65
CCT3	140.8	103.45	67.81	51.57
KDELR2	148.43	100.15	239.18	315.79
GAL3ST3	1.83	2.12	0.64	0.32
A2ML1	0.23	0.28	0.03	0
MRPL51	155.6	157	90.65	66.15
NRXN1	9.65	5.58	13.86	12.93
GLE1	18.48	21.88	37.84	51.09
SUV39H2	26.53	20.72	42.53	75.2
PCMTD2	1.06	1.6	0.54	0.43
ENPP2	20.51	12.53	37.68	29.41
USP2	13.93	11.18	38.51	32.69
TSKU	0.67	0.7	2.58	2.96
RPL26	1075.88	1422.69	405.86	346.75
NTAN1	20.45	16.25	37.04	54.74
PSTK	2.98	2.03	0.4	0
SRI	96.92	92.79	168.2	182.37
PCNX2	0.07	0.18	0.3	0.83
ZFP36L1	13.02	9.74	30.81	35.27
MDH1	44.73	26.64	8.5	4.6
LOC102176710	3.46	7.07	1.02	0.38
PIGR	0.11	0.43	0.02	0
PIWIL1	4.44	2.6	5.21	11.39
TBCCD1	1.45	1.61	0.15	0.32
ASTE1	0.52	0.7	1.16	2.27
STK39	13.76	6.83	18.64	23.34
EOGT	5.75	4.63	8.67	13.23
C1QL2	0.44	0.18	0	0
THEMIS2	0.19	0.13	0	0
SLC44A4	1.06	1.6	0.31	0.18
LOC102176775	4.14	3.34	7.05	9.94
USE1	35.47	41.82	8.74	3.27
KRT74	0.75	0.89	0.23	0.11
USH2A	0.97	0.37	1.26	1.48
INTU	5.39	3.69	2.21	2.25
FAM216A	0.93	0.89	1.75	3.06
DUSP3	2.43	1.76	4.28	5.2
INPP1	120.1	47.05	134.11	232.16
LOC102176840	10.37	12.24	2.79	1.55
NDUFV2	6.93	5.52	15.69	24.31
FUBP1	60.25	54.49	32.43	21.52
MDFIC	8.76	1.99	2.75	0.89
ZC3HAV1	1.63	1.08	0.17	0.04
LOC102176862	0.19	0.76	0.02	0
LOC102176869	17.28	19.35	24.85	60.24
BSPRY	2.71	1.65	6.37	9.32
PAPD4	88.53	89.86	39.32	35.66
ACBD5	14.48	17.78	9.18	4.58
SPAG4	5.23	11.24	3.86	1.39
LOC102176915	1.56	1.08	0	0
PAK2	15.71	12.59	26.64	26.04
FAM43A	27.3	30.37	9.02	3.38
CD1E	0.73	3.67	0.36	0
RAP1A	12.91	12.89	18.2	31.1
PDXDC1	2.93	2.92	6.16	5.1
STEAP4	0.51	0.09	0	0
TNKS	6.56	5.8	3.87	2.73
ATP6V1F	25.41	19.53	10.82	10.61
SSBP1	10.78	7.86	4.74	4.64
TMEM109	12.54	12.97	28.68	28.65
ATP8A1	1.24	1.88	2.99	5.01
LOC102176953	6.42	2.6	1.56	2.06
LOC102176955	5.44	4.61	1.22	0.81
GKAP1	23.88	18.94	42.47	36.32
NRBP1	6.41	4.58	16.27	7.55
PCYOX1	22.3	12.52	2.69	6.1
TPP1	2.88	3.85	1.64	0.89
SMAD1	3.75	2.11	5.78	6.45
SLC15A4	12.98	18.13	41.53	28.99
AP2S1	22.98	32.75	17.31	11.2
PSMB6	79.71	82.21	26.24	26.1
LOC102177005	44.03	78.28	33.94	33.37
CASP3	203.87	140.6	64.9	75.02
HAUS8	53.08	45.37	92.81	116.33
EIF4E1B	29.02	20.5	42.13	59.81
CD14	0.41	1.16	0.12	0
WISP3	5.5	5.48	9.99	15.8
ENOX1	4.6	3.84	14.5	13.62
LOC102177081	36.11	18.63	63.4	44.44
FAM96B	18.49	13.22	41.82	83.02
E2F4	13.55	14.67	26.15	26.04
TMEM100	10.07	1.99	10.55	21.7
RTN4RL1	0.24	0	0	0
CASC3	4.4	3.39	7.22	7.22
BRIX1	425.81	1140.96	322.55	275.53
AK7	6.89	12.18	5.65	1.91
SFMBT1	4.2	3.01	6.32	6.89
TRMT13	9.08	6.16	3.79	3.68
IKZF5	7.72	11.41	4.38	4.58
LOC102177127	1.16	0.64	0	0
UBN2	12.35	15.09	5.38	2.99
NRBF2	45.14	89.19	19.31	10.35
ATXN7L3B	13.85	20.33	11.9	2.31
HOXC8	0.44	0.05	0	0
GAB2	4.8	3.36	12.07	5.48
RPS15	441.64	298.39	98.54	75.71
HDAC2	231.25	244.71	123.96	70.07
VTA1	57.44	27.38	58.22	114.59
ACER3	18.72	34.68	10.3	7.23
IST1	23.48	24.35	39.71	51.59
LOC102177191	0	0	1.63	0.18
ZBED2	0.66	0.39	0	0
CDK7	83.78	76.24	117.11	245.06
KLHL28	4.79	7.87	2.45	0.94
B3GALT1	0	0	0.06	0.15
GDE1	27.26	16.52	11.85	5.82
KIAA0430	5.59	6.13	3.43	1.59
C7H5orf24	14.97	12.45	24.49	32
LOC102177235	14.73	11.65	6.13	1.85
LOC102177242	21.52	24.26	9.02	8.48
UGP2	20.37	12.41	7.09	5.19
GALNT14	1.76	0.68	3.19	5.84
ZFAND1	23.06	13.49	24.36	47.92
LOC102177263	0.22	1.36	0	0
DARS2	7.73	4.88	9.74	16.44
C1H21orf59	11.1	5.98	25.71	27.39
USP25	3.52	3.85	5.71	9.31
DYNC1LI1	49.17	57.63	29.79	15.11
FRRS1	7.62	3.13	8.93	13.38
STK17A	20.79	27.03	7.65	9.44
NOL12	32.85	60.98	28.83	12.12
MKRN3	1.37	2.8	0.28	0.18
NDUFA2	290.29	470.03	176.34	150.2
LOXL2	1.45	0.14	0	0
TFB1M	16.61	10.86	31.94	33.7
LGALS3BP	0.11	1.24	0	0
RAPGEFL1	0.16	0.19	0	0
FSD2	3.1	8.42	3.31	1.03
NEU1	5.19	3.37	1.45	0.93
ATPAF1	3.74	5.52	9.35	11.08
FAM213A	59.25	36.08	10.05	14.29
TUBA1A	204.88	193.18	136.52	59.26
SLC15A3	0.9	0.25	0	0
DCAF16	10.18	2.6	0.87	0.66
IRAK1	2.26	1.83	4.57	4.56
CEBPG	50.1	78.38	36.71	24.43
CHCHD5	86.67	81.78	35.31	14.44
PPM1G	42.56	56.62	32.3	18.35
EPSTI1	9.3	9.78	19.98	26.6
GAS6	0	0	0.12	0.17
RGS19	0.26	0.36	0	0
EPB41L1	0.3	0.22	0.04	0.07
LOC102177456	84.38	74.22	116.85	188.4
AACS	5.28	4.74	9.5	10.28
ZNF207	52.96	54.38	29.74	18.8
TBC1D23	14.27	17.44	6.96	9.32
NCBP2	67.6	166.05	29.33	30.37
TDRP	5.25	6.41	12.82	16.54
C25H7orf26	3.33	2.73	11.5	6.84
PFDN5	211.23	406.49	195.06	104.49
FBXO38	8.82	15.92	5.2	3.95
GTF2A2	85.51	64.36	142.76	267.1
DTWD1	5.87	8.04	15.57	27.93
MGAT4A	16.08	11.27	21.42	26.88
EFCAB1	0.4	0.05	0	0
ZC2HC1A	245.22	161.57	395.17	471.01
YOD1	5.9	4.83	2.16	1.27
LOC102177561	12.94	2.86	1.36	0.65
HMGN1	36.86	17.83	43.02	61.23
CNOT10	33.76	19.88	84.21	68.77
YTHDF2	111.54	158.61	8.07	4.47
IPMK	11.33	11.67	4.44	2.71
PDZD7	0.06	0.23	0	0
VDR	0.44	0.41	1	1.85
CD27	0.18	0.21	0	0
LOC102177604	1.55	0.71	2.75	3.9
SLC35E1	6.06	6.43	2.38	1.31
SLC22A16	1.11	1.78	0.22	0.19
ADGRG6	1.15	0.17	0	0.06
TMED8	1.26	1.43	2.82	3.33
PARK7	124.64	75.57	29.14	26.6
LOC102177647	8.32	3.41	15.5	23.4
LOC102177655	2.97	14.04	3.41	2.08
DTD2	10.39	6.35	13.69	27.59
CCDC85C	1.64	0.59	0.31	0.28
GORASP1	0.46	0.37	1.43	1.5
WDR3	75.73	77.64	22.15	8.5
POMGNT1	0	0.05	0.59	0.7
HPSE2	0.27	0	0	0
ZNF488	0.33	0.64	0	0
AP1S2	12.24	13.31	24.94	19.99
PRAM1	0	0	0.04	0.12
SNX17	3.13	2.94	1.26	0.38
SET	567.91	622.18	364.59	220.77
DNAJC15	58.98	17.73	6.7	4.67
TCEA2	0.23	0.11	0.92	1.47
DEFB123	0.78	2.73	0	0
MRPL13	21.33	17.82	8.41	5.97
C16H1orf105	7.74	2.98	20.78	27.5
DHX37	9.46	8.43	6.3	1.88
EIF2S2	88.41	152.38	55.01	45.76
TM4SF5	1.91	0.59	0	0
MB21D2	10.62	11.09	17.23	38.8
MPHOSPH10	123.95	173.67	80.96	44.42
STXBP6	4.52	5.15	9.86	16.91
SRPK1	43.82	32.29	76.72	54.85
LOC102177764	18.22	14	7.9	6.18
GABPB2	9.71	16.7	8.05	2.34
ADORA3	0	0.6	0	0
SARAF	22.21	10.11	4.72	4.81
XKRX	7.34	11.56	18.34	21.22
LGALS1	241.85	391.24	108.6	55.67
THG1L	46.28	51.27	15.56	6.24
CNR1	0.36	0	0	0
SENP8	68.12	62.78	36.62	33.04
KIAA1211L	0.3	0.2	0.03	0.02
BCL11A	3.83	2.42	1.34	1.29
WDR5	17	11.01	28.88	27.51
NCAM1	0.14	0.06	0	0
RAB35	7.66	3.95	11.03	13.33
PAPD5	13.66	10.95	6.81	4.94
LOC102177832	10.91	27.87	6.32	4.16
ABCA6	0.36	0.4	0	0
FOXI1	0.14	0.27	0.47	1.94
SASS6	36.82	25.38	61.1	54.02
THRAP3	37.28	44.5	28.64	9.93
ACSL1	24.29	18.36	11.11	4.56
ARL9	0	1.31	0	0
LOC102177878	2.17	2.5	1.16	0.3
FMN2	1.25	0.55	1.66	2.52
IK	454.2	390.49	317.27	177.34
INTS9	17.98	11.22	25.51	25.97
BMP7	1.82	0.14	0	0.1
LOC102177904	1.45	1.05	0	0
LACTB2	12.06	9.64	32.66	52.24
LYPLAL1	7.81	6.83	11.63	20.52
TRPC1	0.48	0.08	0	0
STEAP1	12.68	7.37	1.18	2.28
CECR5	1.89	2.25	6.86	8.2
LOC102177969	0.57	0.27	0	0
FAM174A	2.31	2.41	0.75	0.91
AKNA	0	0.15	0	0
GALK2	0.9	1.17	2.6	3.51
LOC102177994	42.69	28.24	9.51	9.37
BCAS1	0.04	0.03	0.89	0.25
OSR2	4.98	0.85	9.44	7.28
TERF2IP	6.87	9.36	2.56	1.54
MED11	6.12	10.28	0.98	0.36
RFNG	2.4	1.06	5.66	6.77
CCDC50	6.72	1.98	8.31	11.75
SKIL	2.72	1.12	0.46	0.2
MRPS18A	16.61	10.22	3.57	1.01
LOC102178029	161.64	217.61	363.8	462.06
PHLPP1	0.8	1.56	2.95	2.94
LOC102178042	106.12	74.64	265.06	289.25
BCL2L14	1.12	1.43	3.87	4.49
C7H19orf44	0	0	0.63	0.15
ARHGAP42	1.86	2.06	5.45	5.47
PXN	3.98	2.6	8.64	6.61
LOC102178101	1.74	0.82	0.27	0.22
LOC102178114	0	0.97	0	0
CD164L2	11.43	5.57	26.77	31.22
CD244	0.21	0.29	0	0
EFNA4	4.73	3.64	1.89	1.17
PHGDH	0.6	0.14	0	0
MFSD14A	6.18	4.22	7.25	15.74
C25H16orf62	1.53	1.45	3.85	3.96
ILKAP	6.39	3.92	10.2	12.91
TRA2A	10.13	13.6	6.96	5.4
RAC2	7.99	8.66	13.99	23.04
LOC102178151	1075.04	1521.27	2788.67	3006.29
LOC102178164	231.7	124.73	245.72	415.55
LOC102178167	3265.87	2614.53	1262.35	1116.85
GCNT3	11.65	4.06	14.41	23.16
LOC102178183	1.1	1.88	0.54	0.05
UTS2	0.3	0.96	0	0
ZDHHC1	0.1	0	0.13	0.97
PLS1	34.01	19.43	42.98	88.59
IP6K1	1.74	1.28	5.55	1.98
GRHL3	6.43	3.37	13.51	7.11
C3H1orf162	4.02	13.11	1.02	1.03
PLEKHG6	0.03	0.38	0	0.01
LOC102178253	4.82	2.84	13.75	4.19
LOC102178266	9.22	5.76	17.02	38.57
SLCO4C1	0.26	0	0	0
C8H9orf64	7.15	4.66	31.1	48.81
KIAA0408	4.16	3.6	1.14	0.86
ORC3	6.93	7.36	10.48	21.58
ACTG2	0.54	0.04	0	0
CDC16	6.7	5.58	2.34	2.53
HVCN1	5.24	2.6	10.57	9.86
CNTNAP4	0	0.19	0	0
BRD7	36.2	30.26	52.05	68.11
PRPF8	8.23	5.73	4.53	3.01
CXCL16	0.43	0.18	0	0
CENPV	57.05	38.75	131.32	201.67
NOVA1	4.2	5.58	1.16	1.45
WRB	42.42	14.76	9.4	11.21
LOC102178311	8.24	2.87	1.61	0.32
LOC102178315	24.44	11.35	41.55	27.83
LOC102178318	18.47	38.86	7.41	8.88
LOC102178319	6.92	28.6	6.06	6.75
PAK1IP1	25.96	30.34	11.86	6.87
PSMB4	182.9	173.42	90.34	85.88
LOC102178324	2.86	2.54	1.15	0.67
TNPO3	31.69	37.95	19.03	7.74
B3GALNT2	45.96	29.66	75.02	71.92
MRPL42	93	102.33	240.3	472.58
APOOL	0.63	0.46	0	0
ATP10D	33.34	24.49	60.24	58.02
CA9	6.03	4.73	17.15	24.04
VCP	175.39	165.04	114.62	74.67
LDHAL6B	2.07	0.8	0.24	0
SMOC1	2.03	0.96	0.13	0.07
MAB21L1	10.51	8.52	14.2	20.8
MYO3A	0.35	0.18	0	0.03
SLA2	1.26	1.41	3.47	4
LOC102178379	2.34	1.05	0	0.05
CBFB	27.03	4.3	34.65	71.27
PPP1R14A	49.44	43.79	28.42	14.66
FAM20A	0	0.18	0	0
GMPS	21.1	20.52	35.46	49.5
DAG1	5.99	7.37	15.64	17.38
ZNF697	1.62	1.36	0.41	0.36
RBAK	9.02	10.78	4.68	2.76
MPLKIP	16.47	25.07	11.11	6.91
LOC102178434	31.4	11.94	73.31	157.66
LOC102178435	0.25	0.44	3.28	2.82
CXCL8	0.21	6.1	0	0
LRP2BP	3.53	0.66	5.56	9.39
AP1M1	1.82	1.9	6.03	4.87
LOC102178442	4.9	1.5	12.76	6.51
LMNB2	3.99	5.22	9.07	9.63
ADAM19	48.92	44.89	129.41	54.09
MRPL52	70.68	82.54	35.24	19.54
FAM81A	28.72	13	46.03	49.67
SYNJ2BP	2.67	2.7	4.81	7.27
LOC102178473	620.29	412.08	151.27	83.04
ATP6V0D1	11.32	6.76	17.32	19.01
LOC102178490	0.45	0.24	0	0
RPL14	506.41	489.92	281.74	138.48
GMPPB	4.87	2.58	1.08	0.23
LGI1	0.13	0.28	0	0
PARP12	15.47	15.12	35.53	37.59
LOC102178523	0	0.89	0	0
DTWD2	1.66	2.12	6.41	4.32
ECHDC1	0.39	2.5	0	0.19
DIABLO	122.94	153.98	71.11	19.27
NTN5	0.27	0.15	0	0
DDX52	29.15	43.17	18.88	14.85
PIGL	2.82	3.33	0.79	0.69
FAM159B	1.61	0.35	0	0
GMNC	21.83	15.3	28.96	44.55
SH3BGR	1.63	0.2	0	0
ZNF501	3.42	1.8	0.36	0.34
ZXDC	0.02	0	0.31	0.35
BRPF3	8.02	57.32	102.82	108.87
CCDC190	0.16	2.33	0	0
LOC102178584	125.75	156.99	5.85	8.47
ZNHIT1	163.15	197.98	51.14	16.22
CROT	101.89	67.59	139.65	203.41
PROSC	60.32	65.78	18.85	12.57
TTC38	0.04	0.18	0	0
ZAR1	0.62	0.89	2.1	3.9
MZT1	56.83	33.94	10.83	7.5
PER3	2.93	1.43	4.22	4.83
RPL13	75.55	91.74	41.09	13.36
KCNK6	0.55	0.36	0.06	0.11
CYTH1	1.47	1.45	6.03	2.31
FBXO4	14.08	6.63	20.71	34.58
MAGI1	0.98	0.73	1.56	2.56
TFCP2L1	3.05	2.15	1.7	0.89
SYTL1	2.06	0.58	0.08	0.21
FAM46C	25.98	29.01	53.81	42.16
DBX2	1.59	0.62	0.25	0.04
GDF11	4.66	3.08	2.42	0.58
LOC102178713	0.95	0.26	0.05	0
PPBP	0	3.37	0	0
LOC102178721	3.54	3.34	8.75	15.71
LOC102178735	54.98	101.99	34.4	44.68
AP5S1	7.08	5.13	1.7	1.32
FAM210B	6.7	4.21	8.39	15.03
SNAI2	0.39	1.2	0.82	5.43
SBF2	4.93	3.85	9.72	12.33
TCTN1	10.44	4.55	10.39	23.52
UPK1A	1.49	5.33	0.22	0.36
LOC102178761	7.18	16.49	3.85	2.2
[truncated: 2,716 more rows]
